# Supplementary material for: Long-range inhibition synchronizes and updates prefrontal task activity
Source: Nature. 2023 Apr 26;617(7961):548–54. doi: 10.1038/s41586-023-06012-9 (PMC10191848; doi:10.1038/s41586-023-06012-9)
Supplement: Supplementary file 4 — Source Data Fig. 1 [file 41586_2023_6012_MOESM4_ESM.xlsx]

## Sheet: Figure 1a
FIGURE 1a
REPRODUCIBILITY
This experiment was repeated 14 independent times with similar results

## Sheet: Figure 1d
FIGURE 1d
CELL TYPE	CONNECTED	NOT CONNECTED
pyramidal	31	44
fast-spiking	0	18
FIGURE 1 two-sided, Chi-square test
D	Chi-square, df, z	P value	Sig?
Chi-square test	11.16, 1, 3.341	P=0.0008	***

## Sheet: Figure 1f
FIGURE 1f
CELL	IPSP amplitude in CNQX + APV (mV)	IPSP amplitude in gabazine (mV)
1	3.79938	0.139949
2	1.25728	0.04888
3	1.30303	0.0004812
4	1.51167	0.127096
5	0.529019	0.0862612
FIGURE 1 two-tailed, paired t-test
F	t, df	P value	Sig?
paired t-test	t=2.953, df=4	P=0.0419	*
