# Supplementary material for: Long-range inhibition synchronizes and updates prefrontal task activity
Source: Nature. 2023 Apr 26;617(7961):548–54. doi: 10.1038/s41586-023-06012-9 (PMC10191848; doi:10.1038/s41586-023-06012-9)
Supplement: Supplementary file 5 — Source Data Fig. 2 [file 41586_2023_6012_MOESM5_ESM.xlsx]

## Sheet: Figure 2b
FIGURE 2b
REPRODUCIBILITY
This experiment was repeated 8 independent times with similar results

## Sheet: Figure 2d
FIGURE 2d
REPRODUCIBILITY
This experiment was repeated 8 independent times with similar results

## Sheet: Figure 2e–f
FIGURE 2e–f
ANIMAL	VIRUS	Day 1: no stimulation	Day 2: callosal inhibition
6930	DIO-eYFP	11	13
6929	DIO-eYFP	10	15
6928	DIO-eYFP	11	13
6862	DIO-eYFP	10	11
6863	DIO-eYFP	13	13
6864	DIO-eYFP	10	10
6865	DIO-eYFP	11	14
6935	DIO-eNpHR	10	23
6931	DIO-eNpHR	13	21
6932	DIO-eNpHR	12	25
6934	DIO-eNpHR	12	27
6933	DIO-eNpHR	11	23
6866	DIO-eNpHR	11	26
6720	DIO-eNpHR	10	25
6722	DIO-eNpHR	13	30
FIGURE 2 two-way ANOVA w/Bonferroni's				Bonferroni's mult.comp.		Sig?	t	DF
E–F	F(DFn, DFd)	P value	Sig?	Day 1 – Day 2
interaction	F (1, 13) = 92.85	P<0.0001	****	DIO-eYFP	P=0.1107	ns	2.105	13
task day	F (1, 13) = 161.5	P<0.0001	****	DIO-eNpHR	P<0.0001	****	16.36	13
virus	F (1, 13) = 76.74	P<0.0001	****

## Sheet: Figure 2h
FIGURE 2h
REPRODUCIBILITY
This experiment was repeated 6 independent times with similar results

## Sheet: Figure 2i–j
FIGURE 1i–j
ANIMAL	VIRUS	Day 1: no stimulation	Day 2: callosal inhibition
2255	Syn-tdTomato	11	13
2262	Syn-tdTomato	12	10
4393	Syn-tdTomato	11	12
4394	Syn-tdTomato	11	11
2269	Syn-eNpHR	10	12
2270	Syn-eNpHR	11	13
4388	Syn-eNpHR	10	13
4389	Syn-eNpHR	11	14
2505	Syn-eNpHR	16	15
2506	Syn-eNpHR	12	11
FIGURE 2 two-way ANOVA w/Bonferroni's				Bonferroni's mult.comp.		Sig?	t	DF
I–J	F(DFn, DFd)	P value	Sig?	Day 1 – Day 2
interaction	F (1, 8) = 0.8639	P=0.3798	ns	Syn-tdTomato	P>0.9999	ns	0.2769	8
task day	F (1, 8) = 1.845	P=0.2114	ns	Syn-eNpHR	P=0.2162	ns	1.809	8
virus	F (1, 8) = 1.258	P=0.2946	ns
