# Supplementary material for: Long-range inhibition synchronizes and updates prefrontal task activity
Source: Nature. 2023 Apr 26;617(7961):548–54. doi: 10.1038/s41586-023-06012-9 (PMC10191848; doi:10.1038/s41586-023-06012-9)
Supplement: Supplementary file 6 — Source Data Fig. 3 [file 41586_2023_6012_MOESM6_ESM.xlsx]

## Sheet: Figure 3b
FIGURE 3b
REPRODUCIBILITY
This experiment was repeated 5 independent times with similar results

## Sheet: Figure 3d–e
FIGURE 3d–e
ANIMAL	VIRUS	Day 1: no stimulation	Day 2: callosal inhibition	Day 3: post inhibition
6961	DIO-mCherry	11	11	16
6962	DIO-mCherry	12	14	14
6963	DIO-mCherry	12	17	15
6964	DIO-mCherry	10	15	17
6967	DIO-eNpHR	11	20	27
6969	DIO-eNpHR	11	21	25
6965	DIO-eNpHR	11	32	38
6966	DIO-eNpHR	12	26	30
6968	DIO-eNpHR	12	22	22
FIGURE 3 two-way ANOVA w/Bonferroni's				Bonferroni's mult.comp.		Sig?	t	DF
D–E	F(DFn, DFd)	P value	Sig?	DIO-eYFP
interaction	F (2, 14) = 11.98	P=0.0009	***	Day 1 vs Day 2	P=0.2752	ns	2.449	3
task day	F (1.477, 10.34) = 32.76	P<0.0001	****	Day 1 vs Day 3	P=0.0939	ns	3.833	3
virus	F (1, 7) = 17.36	P=0.0042	**	Day 2 vs Day 3	P>0.9999	ns	0.8372	3
				DIO-eNpHR
				Day 1 vs Day 2	P=0.0135	*	5.759	4
				Day 1 vs Day 3	P=0.0116	*	6.01	4
				Day 2 vs Day 3	P=0.0747	ns	3.5	4

## Sheet: Figure 3d,e,k,l
FIGURE 3d,e,k,l
ANIMAL	VIRUS	Day 1: no stimulation	Day 2: callosal inhibition	Day 3: post inhibition
6961	DIO-mCherry	11	11	16
6962	DIO-mCherry	12	14	14
6963	DIO-mCherry	12	17	15
6964	DIO-mCherry	10	15	17
6967	DIO-eNpHR	11	20	27
6969	DIO-eNpHR	11	21	25
6965	DIO-eNpHR	11	32	38
6966	DIO-eNpHR	12	26	30
6968	DIO-eNpHR	12	22	22
113	Syn-tdTomato	16	15	17
119	Syn-tdTomato	14	16	11
123	Syn-tdTomato	11	15	11
124	Syn-tdTomato	10	16	17
109	Syn-eNpHR	16	17	10
110	Syn-eNpHR	13	16	17
111	Syn-eNpHR	19	17	14
120	Syn-eNpHR	16	18	15
122	Syn-eNpHR	14	10	12
FIGURE 3 two-way ANOVA w/Bonferroni's				Bonferroni's mult.comp.		Sig?	t	DF
D,E,K,L	F(DFn, DFd)	P value	Sig?	Day 1
interaction	F (6, 28) = 12.24	P<0.0001	****	DIO-eYFP vs DIO-eNpHR	P>0.9999	ns	0.07029	42
task day	F (2, 28) = 19.54	P<0.0001	****	DIO-eYFP vs Syn-eNpHR	P=0.8611	ns	2.038	42
virus	F (3, 14) = 11.60	P=0.0004	***	DIO-eYFP vs Syn-tdTomato	P>0.9999	ns	0.6668	42
				DIO-eNpHR vs Syn-eNpHR	P=0.7731	ns	2.087	42
				DIO-eNpHR vs Syn-tdTomato	P>0.9999	ns	0.6326	42
				Syn-eNpHR vs Syn-tdTomato	P>0.9999	ns	1.335	42
				Day 2
				DIO-eYFP vs DIO-eNpHR	P=0.0006	***	4.663	42
				DIO-eYFP vs Syn-eNpHR	P>0.9999	ns	0.6326	42
				DIO-eYFP vs Syn-tdTomato	P>0.9999	ns	0.5557	42
				DIO-eNpHR vs Syn-eNpHR	P=0.0019	**	4.274	42
				DIO-eNpHR vs Syn-tdTomato	P=0.0036	**	4.077	42
				Syn-eNpHR vs Syn-tdTomato	P>0.9999	ns	0.04686	42
				Day 3
				DIO-eYFP vs DIO-eNpHR	P<0.0001	****	6.045	42
				DIO-eYFP vs Syn-eNpHR	P>0.9999	ns	0.8903	42
				DIO-eYFP vs Syn-tdTomato	P>0.9999	ns	0.6668	42
				DIO-eNpHR vs Syn-eNpHR	P<0.0001	****	7.356	42
				DIO-eNpHR vs Syn-tdTomato	P<0.0001	****	6.748	42
				Syn-eNpHR vs Syn-tdTomato	P>0.9999	ns	0.1874	42

## Sheet: Figure 3f
FIGURE 3f
		Day 1, no stimulation: %timepoints greater than shuffled		Day 2, callosal inhibition: %timepoints greater than shuffled		Day 3, post inhibition: %timepoints greater than shuffled
ANIMAL	VIRUS	CORRECT	INCORRECT	CORRECT	INCORRECT	CORRECT	INCORRECT
6961	DIO-mCherry	0.0164333	0.0216	0.01935	0.0221667	0.0164667	0.02345
6962	DIO-mCherry	0.0119	0.0216	0.00996667	0.01755	0.0199	0.0237667
6963	DIO-mCherry	0.015	0.0168	0.0183333	0.0233	0.0182	0.02325
6964	DIO-mCherry	0.0183	0.0266	0.0166	0.02515	0.02325	0.0260667
FIGURE 3 two-way ANOVA w/Bonferroni's				Bonferroni's mult.comp.		Sig?	t	DF
F	F(DFn, DFd)	P value	Sig?	correct vs incorrect
interaction	F (2, 6) = 0.3769	P=0.7011	ns	Day 1	P=0.004	**	4.58	9
task day	F (2, 6) = 2.216	P=0.1903	ns	Day 2	P=0.0053	**	4.387	9
trial type	F (1, 3) = 51.26	P=0.0056	**	Day 3	P=0.0224	*	3.433	9

## Sheet: Figure 3g
FIGURE 3g
		Day 1, no stimulation: %timepoints greater than shuffled		Day 2, callosal inhibition: %timepoints greater than shuffled		Day 3, post inhibition: %timepoints greater than shuffled
ANIMAL	VIRUS	CORRECT	INCORRECT	CORRECT	INCORRECT	CORRECT	INCORRECT
6965	DIO-eNpHR	0.01835	0.0238	0.0146	0.01495	0.0199333	0.0116
6966	DIO-eNpHR	0.0083	0.0155	0.0166	0.0083	0.02325	0.0232667
6967	DIO-eNpHR	0.0161667	0.01825	0.01585	0.0151333	0.0165333	0.0166
6968	DIO-eNpHR	0.0166333	0.0288	0.0212	0.0194667	0.0188	0.0166
6969	DIO-eNpHR	0.02325	0.0310333	0.0231333	0.01495	0.0274	0.0209333
FIGURE 3 two-way ANOVA w/Bonferroni's				Bonferroni's mult.comp.		Sig?	t	DF
G	F(DFn, DFd)	P value	Sig?	correct vs incorrect
interaction	F (2, 8) = 12.01	P=0.0039	**	Day 1	P=0.0056	**	3.97	12
task day	F (2, 8) = 1.310	P=0.322	ns	Day 2	P=0.1646	ns	2.127	12
trial type	F (1, 4) = 0.002912	P=0.9596	ns	Day 3	P=0.2302	ns	1.936	12
		Day 1, no stimulation: %timepoints greater than shuffled		Day 2, callosal inhibition: %timepoints greater than shuffled		Day 3, post inhibition: %timepoints greater than shuffled
ANIMAL	VIRUS	CORRECT	INCORRECT	CORRECT	INCORRECT	CORRECT	INCORRECT
6961	DIO-mCherry	0.0164333	0.0216	0.01935	0.0221667	0.0164667	0.02345
6962	DIO-mCherry	0.0119	0.0216	0.00996667	0.01755	0.0199	0.0237667
6963	DIO-mCherry	0.015	0.0168	0.0183333	0.0233	0.0182	0.02325
6964	DIO-mCherry	0.0183	0.0266	0.0166	0.02515	0.02325	0.0260667
6965	DIO-eNpHR	0.01835	0.0238	0.0146	0.01495	0.0199333	0.0116
6966	DIO-eNpHR	0.0083	0.0155	0.0166	0.0083	0.02325	0.0232667
6967	DIO-eNpHR	0.0161667	0.01825	0.01585	0.0151333	0.0165333	0.0166
6968	DIO-eNpHR	0.0166333	0.0288	0.0212	0.0194667	0.0188	0.0166
6969	DIO-eNpHR	0.02325	0.0310333	0.0231333	0.01495	0.0274	0.0209333
FIGURE 3 two-way ANOVA w/Bonferroni's				Bonferroni's mult.comp.		Sig?	t	DF
G	F(DFn, DFd)	P value	Sig?	Day 2, DIO-mCherry vs DIO-eNpHR
interaction	F (1, 14) = 7.200	P=0.0178	*	correct	P=0.8015	ns	0.8666	14
trial type	F (1, 14) = 0.3921	P=0.5413	ns	incorrect	P=0.022	*	2.928	14
virus	F (1, 14) = 2.125	P=0.167	ns
FIGURE 3 two-way ANOVA w/Bonferroni's				Bonferroni's mult.comp.		Sig?	t	DF
G	F(DFn, DFd)	P value	Sig?	Day 3, DIO-mCherry vs DIO-eNpHR
interaction	F (1, 14) = 5.525	P=0.0339	*	correct	P=0.9752	ns	0.7129	14
trial type	F (1, 14) = 0.1427	P=0.7113	ns	incorrect	P=0.0411	*	2.611	14
virus	F (1, 14) = 1.802	P=0.2009	ns
FIGURE 3 two-way ANOVA w/Bonferroni's				Bonferroni's mult.comp.		Sig?	t	DF
G	F(DFn, DFd)	P value	Sig?	incorrect: DIO-mCherry vs DIO-eNpHR
interaction	F (2, 5) = 5.846	P=0.0491	*	Day 1	P>0.9999	ns	0.3377	9
task day	F (2, 8) = 1.746	P=0.2348	ns	Day 2	P=0.0089	**	4.028	9
virus	F (1, 4) = 17.94	P=0.0133	*	Day 3	P=0.016	*	3.646	9
FIGURE 3 two-way ANOVA w/Bonferroni's				Bonferroni's mult.comp.		Sig?	t	DF
G	F(DFn, DFd)	P value	Sig?	correct: DIO-mCherry vs DIO-eNpHR
interaction	F (2, 21) = 0.04001	P=0.9315	ns	Day 1	P>0.9999	ns	0.403	9
task day	F (2, 21) = 2.742	P=0.0673	ns	Day 2	P>0.9999	ns	0.832	9
virus	F (1, 21) = 1.168	P=0.4564	ns	Day 3	P>0.9999	ns	0.635	9

## Sheet: Figure 3i
FIGURE 3i
REPRODUCIBILITY
This experiment was repeated 5 independent times with similar results

## Sheet: Figure 3k–l
FIGURE 3k–l
ANIMAL	VIRUS	Day 1: no stimulation	Day 2: callosal inhibition	Day 3: post inhibition
113	Syn-tdTomato	16	15	17
119	Syn-tdTomato	14	16	11
123	Syn-tdTomato	11	15	11
124	Syn-tdTomato	10	16	17
109	Syn-eNpHR	16	17	10
110	Syn-eNpHR	13	16	17
111	Syn-eNpHR	19	17	14
120	Syn-eNpHR	16	18	15
122	Syn-eNpHR	14	10	12
FIGURE 3 two-way ANOVA w/Bonferroni's				Bonferroni's mult.comp.		Sig?	t	DF
K–L	F(DFn, DFd)	P value	Sig?	Syn-tdTomato
interaction	F (2, 14) = 1.081	P=0.3661	ns	Day 1 vs Day 2	P=0.4882	ns	1.842	3
task day	F (1.778, 12.44) = 1.198	P=0.3285	ns	Day 1 vs Day 3	P>0.9999	ns	0.5962	3
virus	F (1, 7) = 0.5336	P=0.4888	ns	Day 2 vs Day 3	P>0.9999	ns	0.8542	3
				Syn-eNpHR
				Day 1 vs Day 2	P>0.9999	ns	0	4
				Day 1 vs Day 3	P=0.9583	ns	1.136	4
				Day 2 vs Day 3	P=0.8479	ns	1.24	4

## Sheet: Figure 3m
FIGURE 3m
		Day 1, no stimulation: %timepoints greater than shuffled		Day 2, callosal inhibition: %timepoints greater than shuffled		Day 3, post inhibition: %timepoints greater than shuffled
ANIMAL	VIRUS	CORRECT	INCORRECT	CORRECT	INCORRECT	CORRECT	INCORRECT
113	Syn-tdTomato	0.0166	0.0251	0.0166	0.0205333	0.01455	0.0177
119	Syn-tdTomato	0.0161	0.0188333	0.0193	0.0226667	0.01275	0.0144
123	Syn-tdTomato	0.01	0.0177333	0.0233	0.0276667	0.0058	0.0166
124	Syn-tdTomato	0.0188333	0.0216	0.01165	0.0166	0.0110667	0.01495
FIGURE 3 two-way ANOVA w/Bonferroni's				Bonferroni's mult.comp.		Sig?	t	DF
M	F(DFn, DFd)	P value	Sig?	correct vs incorrect
interaction	F (2, 6) = 0.2596	P=0.7796	ns	Day 1	P=0.015	*	4.317	6
task day	F (2, 6) = 2.598	P=0.1539	ns	Day 2	P=0.0492	*	3.301	6
trial type	F (1, 3) = 19.96	P=0.0209	*	Day 3	P=0.0248	*	3.871	6

## Sheet: Figure 3n
FIGURE 3n
		Day 1, no stimulation: %timepoints greater than shuffled		Day 2, callosal inhibition: %timepoints greater than shuffled		Day 3, post inhibition: %timepoints greater than shuffled
ANIMAL	VIRUS	CORRECT	INCORRECT	CORRECT	INCORRECT	CORRECT	INCORRECT
109	Syn-eNpHR	0.01325	0.0209667	0.0217	0.0217667	0.00996667	0.01665
110	Syn-eNpHR	0.01665	0.0218	0.0133	0.0133	0.0116667	0.02325
111	Syn-eNpHR	0.01495	0.0177	0.01425	0.0144	0.0214333	0.0205
120	Syn-eNpHR	0.01495	0.0177333	0.01	0.00786667	0.01285	0.0177333
122	Syn-eNpHR	0.0166	0.0204667	0.028925	0.0199	0.01495	0.0176333
FIGURE 3 two-way ANOVA w/Bonferroni's				Bonferroni's mult.comp.		Sig?	t	DF
N	F(DFn, DFd)	P value	Sig?	correct vs incorrect
interaction	F (2, 8) = 8.307	P=0.0112	*	Day 1	P=0.0371	*	3.213	8
task day	F (2, 8) = 0.07796	P=0.9257	ns	Day 2	P=0.4592	ns	1.579	8
trial type	F (1, 4) = 3.925	P=0.1186	ns	Day 3	P=0.0212	*	3.593	8
		Day 1, no stimulation: %timepoints greater than shuffled		Day 2, callosal inhibition: %timepoints greater than shuffled		Day 3, post inhibition: %timepoints greater than shuffled
ANIMAL	VIRUS	CORRECT	INCORRECT	CORRECT	INCORRECT	CORRECT	INCORRECT
113	Syn-tdTomato	0.0166	0.0251	0.0166	0.0205333	0.01455	0.0177
119	Syn-tdTomato	0.0161	0.0188333	0.0193	0.0226667	0.01275	0.0144
123	Syn-tdTomato	0.01	0.0177333	0.0233	0.0276667	0.0058	0.0166
124	Syn-tdTomato	0.0188333	0.0216	0.01165	0.0166	0.0110667	0.01495
109	Syn-eNpHR	0.01325	0.0209667	0.0217	0.0217667	0.00996667	0.01665
110	Syn-eNpHR	0.01665	0.0218	0.0133	0.0133	0.0116667	0.02325
111	Syn-eNpHR	0.01495	0.0177	0.01425	0.0144	0.0214333	0.0205
120	Syn-eNpHR	0.01495	0.0177333	0.01	0.00786667	0.01285	0.0177333
122	Syn-eNpHR	0.0166	0.0204667	0.028925	0.0199	0.01495	0.0176333
FIGURE 3 two-way ANOVA w/Bonferroni's				Bonferroni's mult.comp.		Sig?	t	DF
N	F(DFn, DFd)	P value	Sig?	incorrect: Syn-tdTomato vs Syn-eNpHR
interaction	F (2, 14) = 3.910	P=0.0448	*	Day 1	P>0.9999	ns	0.4507	21
task day	F (2, 14) = 1.269	P=0.3115	ns	Day 2	P=0.0429	*	2.671	21
virus	F (1, 7) = 1.130	P=0.3230	ns	Day 3	P=0.5759	ns	1.348	21
FIGURE 3 two-way ANOVA w/Bonferroni's				Bonferroni's mult.comp.		Sig?	t	DF
N	F(DFn, DFd)	P value	Sig?	correct: Syn-tdTomato vs Syn-eNpHR
interaction	F (2, 14) = 0.3057	P=0.7414	ns	Day 1	P>0.9999	ns	0.03233	21
task day	F (2, 14) = 2.272	P=0.1398	ns	Day 2	P>0.9999	ns	0.02424	21
virus	F (1, 7) = 0.3622	P=0.5662	ns	Day 3	P>0.9999	ns	0.9797	21
