# Supplementary material for: Long-range inhibition synchronizes and updates prefrontal task activity
Source: Nature. 2023 Apr 26;617(7961):548–54. doi: 10.1038/s41586-023-06012-9 (PMC10191848; doi:10.1038/s41586-023-06012-9)
Supplement: Supplementary file 7 — Source Data Fig. 4 [file 41586_2023_6012_MOESM7_ESM.xlsx]

## Sheet: Figure 4b
FIGURE 4b
REPRODUCIBILITY
This experiment was repeated 6 independent times with similar results

## Sheet: Figure 4c
FIGURE 4c
REPRODUCIBILITY
This experiment was repeated 6 independent times with similar results

## Sheet: Figure 4d–f
FIGURE 4d–f
ANIMAL	VIRUS	Day 1: no stimulation	Day 2: callosal inhibition	Day 3: post inhibition
117	control	11	17	12
129	control	12	15	12
6901	control	12	12	15
6903	control	10	17	17
6906	control	10	14	13
6994	control	10	11	11
6170	DIO-eNpHR	13	26	28
6171	DIO-eNpHR	17	19	21
6174	DIO-eNpHR	13	34	29
6175	DIO-eNpHR	10	37	37
6904	DIO-eNpHR	15	25	27
6995	DIO-eNpHR	12	28	27
115	Syn-eNpHR	13	17	11
116	Syn-eNpHR	11	13	12
118	Syn-eNpHR	11	11	18
125	Syn-eNpHR	12	11	12
126	Syn-eNpHR	12	11	13
127	Syn-eNpHR	12	13	10
FIGURE 4 two-way ANOVA w/Tukey's				Tukey's mult.comp.		Sig?	q	DF
D–F	F(DFn, DFd)	P value	Sig?	control
interaction	F (4, 30) = 10.56	P<0.0001	****	Day 1 vs Day 2	P=0.0571	ns	4.427	5
task day	F (1.631, 24.47) = 21.55	P<0.0001	****	Day 1 vs Day 3	P=0.1242	ns	3.45	5
virus	F (2, 15) = 56.41	P<0.0001	****	Day 2 vs Day 3	P=0.67	ns	1.257	5
				DIO-eNpHR
				Day 1 vs Day 2	P=0.0198	*	5.903	5
				Day 1 vs Day 3	P=0.0103	*	6.931	5
				Day 2 vs Day 3	P>0.9999	ns	0	5
				Syn-eNpHR
				Day 1 vs Day 2	P=0.5802	ns	1.487	5
				Day 1 vs Day 3	P=0.8179	ns	0.8717	5
				Day 2 vs Day 3	P>0.9999	ns	0	5

## Sheet: Figure 4h–j
FIGURE 4h–j
ANIMAL	VIRUS	Day 1: no stimulation	Day 2: callosal inhibition	Day 3: post inhibition
117	control	0.4595	0.527	0.5097
129	control	0.1957	0.3894	0.4211
6901	control	0.2919	0.28	0.4006
6903	control	0.3979	0.392	0.3211
6906	control	0.3795	0.3763	0.3797
6994	control	0.333	0.4058	0.3264
6170	DIO-eNpHR	0.1906	0.3551	0.5386
6171	DIO-eNpHR	0.4404	0.4748	0.6122
6174	DIO-eNpHR	0.4337	0.5858	0.4747
6175	DIO-eNpHR	0.3079	0.4048	0.6082
6904	DIO-eNpHR	0.299	0.5445	0.3713
6995	DIO-eNpHR	0.4314	0.4946	0.4906
115	Syn-eNpHR	0.5751	0.5049	0.5046
116	Syn-eNpHR	0.5444	0.5126	0.559
118	Syn-eNpHR	0.4596	0.6756	0.3879
125	Syn-eNpHR	0.3203	0.2919	0.4251
126	Syn-eNpHR	0.1343	0.0914	0.3626
127	Syn-eNpHR	0.4358	0.2842	0.3387
FIGURE 4 two-way ANOVA w/Tukey's				Tukey's mult.comp.		Sig?	q	DF
H–J	F(DFn, DFd)	P value	Sig?	Day 1
interaction	F (4, 30) = 1.539	P=0.2162	ns	control vs DIO-eNpHR	P=0.9931	ns	0.1587	45
task day	F (2, 30) = 3.743	P=0.0354	*	control vs Syn-eNpHR	P=0.5708	ns	1.437	45
virus	F (2, 15) = 0.8686	P=0.4396	ns	DIO-eNpHR vs Syn-eNpHR	P=0.6408	ns	1.278	45
				Day 2
				control vs DIO-eNpHR	P=0.4558	ns	1.706	45
				control vs Syn-eNpHR	P=0.9997	ns	0.03452	45
				DIO-eNpHR vs Syn-eNpHR	P=0.4417	ns	1.74	45
				Day 3
				control vs DIO-eNpHR	P=0.1755	ns	2.57	45
				control vs Syn-eNpHR	P=0.8517	ns	0.7648	45
				DIO-eNpHR vs Syn-eNpHR	P=0.4156	ns	1.805	45
FIGURE 3 two-way ANOVA w/Tukey's				Tukey's mult.comp.		Sig?	q	DF
H, I, J	F(DFn, DFd)	P value	Sig?	control
interaction	F (4, 30) = 1.539	P=0.2162	ns	Day 1 vs Day 2	0.5613	ns	1.463	30
task day	F (2, 30) = 3.743	P=0.0354	*	Day 1 vs Day 3	0.5855	ns	1.407	30
virus	F (2, 15) = 0.8686	P=0.4396	ns	Day 2 vs Day 3	0.9991	ns	0.05563	30
				DIO-eNpHR
				Day 1 vs Day 2	0.0462	*	3.537	30
				Day 1 vs Day 3	0.0072	**	4.64	30
				Day 2 vs Day 3	0.7179	ns	1.103	30
				Syn-eNpHR
				Day 1 vs Day 2	0.9312	ns	0.5091	30
				Day 1 vs Day 3	0.9318	ns	0.5067	30
				Day 2 vs Day 3	0.7547	ns	1.016	30

## Sheet: Figure 4k–m
FIGURE 4k–m
ANIMAL	VIRUS	Day 1: no stimulation	Day 2: callosal inhibition	Day 3: post inhibition
117	control	0.3641		0.3715
129	control	0.4232	0.3177	0.5009
6901	control	0.4291	0.4401
6903	control	0.5459	0.5556	0.5277
6906	control	0.3688	0.4173	0.526
6994	control		0.4407	0.4318
6170	DIO-eNpHR	0.437		0.6044
6171	DIO-eNpHR	0.4413	0.6184	0.5672
6174	DIO-eNpHR	0.5438	0.5531	0.5447
6175	DIO-eNpHR	0.2667	0.433	0.5898
6904	DIO-eNpHR	0.304	0.4884	0.3857
6995	DIO-eNpHR	0.4178	0.5915	0.5091
115	Syn-eNpHR	0.6097	0.4341	0.5908
116	Syn-eNpHR	0.4399	0.5248	0.5273
118	Syn-eNpHR	0.4882	0.484	0.4429
125	Syn-eNpHR	0.3376	0.3058	0.4466
126	Syn-eNpHR	0.2372	0.0765
127	Syn-eNpHR	0.3189	0.391	0.2802
FIGURE 4 two-way ANOVA w/Tukey's				Tukey's mult.comp.		Sig?	q	DF
K–M	F(DFn, DFd)	P value	Sig?	control
interaction	F (2, 25) = 3.768	P=0.0371	*	Day 1 vs Day 2	P=0.9982	ns	0.08001	25
task day	F (2, 15) = 1.526	P=0.2492	ns	Day 1 vs Day 3	P=0.523	ns	1.555	25
virus	F (4, 25) = 2.798	P=0.0477	*	Day 2 vs Day 3	P=0.4895	ns	1.635	25
				DIO-eNpHR
				Day 1 vs Day 2	P=0.0055	**	4.873	25
				Day 1 vs Day 3	P=0.0065	**	4.783	25
				Day 2 vs Day 3	P=0.9591	ns	0.3896	25
				Syn-eNpHR
				Day 1 vs Day 2	P=0.6322	ns	1.303	25
				Day 1 vs Day 3	P=0.9086	ns	0.591	25
				Day 2 vs Day 3	P=0.4184	ns	1.812	25

## Sheet: Figure 4o
FIGURE 4o
			CORRECT			INCORRECT
ANIMAL	VIRUS	Day 1: no stimulation	Day 2: callosal inhibition	Day 3: post inhibition	Day 1: no stimulation	Day 2: callosal inhibition	Day 3: post inhibition
117	control	0.06	0.0939	0.0703	0.06	0.0939	0.0703
129	control	0.0251	0.0425	0.0297	0.0251	0.0425	0.0297
6901	control	0.0439	0.0442	0.0614	0.0439	0.0442	0.0614
6903	control	0.0434	0.0254	0.0363	0.0434	0.0254	0.0363
6906	control	0.0583	0.0632	0.061	0.0583	0.0632	0.061
6994	control	0.0435	0.0296	0.0467	0.0435	0.0296	0.0467
FIGURE 4 two-way ANOVA w/Bonferroni's				Bonferroni's mult.comp.		Sig?	t	DF
O	F(DFn, DFd)	P value	Sig?	correct vs incorrect
interaction	F (2, 10) = 0.01382	P=0.9863	ns	Day 1	P=0.0215	*	3.367	10
task day	F (2, 10) = 0.4895	P=0.6269	ns	Day 2	P=0.0148	*	3.588	10
trial type	F (1, 5) = 16.11	P=0.0102	*	Day 3	P=0.0159	*	3.548	10

## Sheet: Figure 4p
FIGURE 4p
			CORRECT			INCORRECT
ANIMAL	VIRUS	Day 1: no stimulation	Day 2: callosal inhibition	Day 3: post inhibition	Day 1: no stimulation	Day 2: callosal inhibition	Day 3: post inhibition
6170	DIO-eNpHR	0.0459	0.0423	0.0522	0.0553	0.0431	0.0578
6171	DIO-eNpHR	0.0606	0.0433	0.0572	0.0769	0.0496	0.0588
6174	DIO-eNpHR	0.048	0.0638	0.0767	0.0612	0.0646	0.08
6175	DIO-eNpHR	0.0402	0.0479	0.05	0.0545	0.0414	0.0548
6904	DIO-eNpHR	0.0403	0.0545	0.0523	0.0496	0.0459	0.0427
6995	DIO-eNpHR	0.0359	0.0533	0.0191	0.0492	0.0587	0.0216
FIGURE 4 two-way ANOVA w/Bonferroni's				Bonferroni's mult.comp.		Sig?	t	DF
P	F(DFn, DFd)	P value	Sig?	correct vs incorrect
interaction	F (2, 10) = 20.14	P=0.0003	***	Day 1	P<0.0001	****	8.059	10
task day	F (2, 10) = 0.01789	P=0.9823	ns	Day 2	P>0.9999	ns	0.1914	10
trial type	F (1, 5) = 8.092	P=0.0360	*	Day 3	P>0.9999	ns	0.8718	10

## Sheet: Figure 4q
FIGURE 4q
			CORRECT			INCORRECT
ANIMAL	VIRUS	Day 1: no stimulation	Day 2: callosal inhibition	Day 3: post inhibition	Day 1: no stimulation	Day 2: callosal inhibition	Day 3: post inhibition
115	Syn-eNpHR	0.0466	0.0673	0.0576	0.0542	0.0629	0.0695
116	Syn-eNpHR	0.0858	0.1021	0.0881	0.1195	0.103	0.1523
118	Syn-eNpHR	0.0629	0.0541	0.0424	0.0807	0.0416	0.0906
125	Syn-eNpHR	0.0581	0.0576	0.0748	0.0828	0.0554	0.0893
126	Syn-eNpHR	0.0299	0.0278	0.0379	0.0553	0.0294	0.0505
127	Syn-eNpHR	0.0932	0.0771	0.0987	0.1122	0.1006	0.0978
FIGURE 4 two-way ANOVA w/Bonferroni's				Bonferroni's mult.comp.		Sig?	t	DF
Q	F(DFn, DFd)	P value	Sig?	correct vs incorrect
interaction	F (2, 10) = 3.331	P=0.0779	ns	Day 1	P=0.0382	*	3.028	10
task day	F (2, 10) = 5.005	P=0.0312	*	Day 2	P>0.9999	ns	0.1629	10
trial type	F (1, 5) = 17.32	P=0.0088	**	Day 3	P=0.0157	*	3.554	10
