# Supplementary material for: Long-range inhibition synchronizes and updates prefrontal task activity
Source: Nature. 2023 Apr 26;617(7961):548–54. doi: 10.1038/s41586-023-06012-9 (PMC10191848; doi:10.1038/s41586-023-06012-9)
Supplement: Supplementary file 8 — Source Data Extended Data Fig. 1 [file 41586_2023_6012_MOESM8_ESM.xlsx]

## Sheet: Extended Data Figure 1a
EXTENDED DATA FIGURE 1a
REPRODUCIBILITY
This experiment was repeated 3 independent times with similar results

## Sheet: Extended Data Figure 1f
EXTENDED DATA FIGURE 1f
CELL TYPE	CONNECTED	NOT CONNECTED
mPFC projecting	0	18
MD thalamus projecting	22	0
NAc projecting	0	21
dorsal striatum projecting pyramidal	7	17
dorsal striatum projecting fast-spiking	0	5

## Sheet: Extended Data Figure 1g
EXTENDED DATA FIGURE 1a
REPRODUCIBILITY
This experiment was repeated 3 independent times with similar results for CTb Alexa-488 in mPFC and CTb Alexa-594 in MD thalamus
This experiment was repeated 3 independent times with similar results for CTb Alexa-488 in NAc and CTb Alexa-594 in dorsal striatum
