# Supplementary material for: Long-range inhibition synchronizes and updates prefrontal task activity
Source: Nature. 2023 Apr 26;617(7961):548–54. doi: 10.1038/s41586-023-06012-9 (PMC10191848; doi:10.1038/s41586-023-06012-9)
Supplement: Supplementary file 9 — Source Data Extended Data Fig. 2 [file 41586_2023_6012_MOESM9_ESM.xlsx]

## Sheet: Extended Data Figure 2f
EXTENDED DATA FIGURE 2f
REPRODUCIBILITY
This experiment was repeated 5 independent times with similar results

## Sheet: Extended Data Figure 2g–h
EXTENDED DATA FIGURE 2g–h
ANIMAL	VIRUS	Day 1: no stimulation	Day 2: 532nm callosal inhibition	Day 3: 638nm callosal inhibition
78	DIO-mCherry	11	14	13
79	DIO-mCherry	13	14	12
82	DIO-mCherry	12	10	11
84	DIO-mCherry	12	11	14
75	DIO-eNpHR	13	11	17
76	DIO-eNpHR	11	12	11
77	DIO-eNpHR	11	14	11
80	DIO-eNpHR	14	11	11
81	DIO-eNpHR	11	13	11
EXTENDED DATA FIGURE 2 two-way ANOVA w/Bonferroni's				Bonferroni's mult.comp.		Sig?	t	DF
G–H	F(DFn, DFd)	P value	Sig?	DIO-mCherry
interaction	F (2, 14) = 0.01721	P=0.9830	ns	Day 1 vs Day 2	P>0.9999	ns	0.2255	3
task day	F (1.726, 12.08) = 0.08383	P=0.8959	ns	Day 1 vs Day 3	P>0.9999	ns	0.5774	3
virus	F (1, 7) = 0.03815	P=0.8507	ns	Day 2 vs Day 3	P>0.9999	ns	0.2255	3
				DIO-eNpHR
				Day 1 vs Day 2	P>0.9999	ns	0.1728	4
				Day 1 vs Day 3	P>0.9999	ns	0.1796	4
				Day 2 vs Day 3	P>0.9999	ns	0	4

## Sheet: Extended Data Figure 2j
EXTENDED DATA FIGURE 2j
REPRODUCIBILITY
This experiment was repeated 2 independent times with similar results

## Sheet: Extended Data Figure 2k
EXTENDED DATA FIGURE 2k
ANIMAL	VIRUS	Day 1: no stimulation	Day 2: callosal inhibition
6801	diluted DIO-eNpHR	13	13
6802	diluted DIO-eNpHR	14	10
EXTENDED DATA FIGURE 2 two-tailed, paired t-test
K	t, df	P value	Sig?
paired t-test	t=1.000, df=1	P=0.5	ns

## Sheet: Extended Data Figure 2m
EXTENDED DATA FIGURE 2m
REPRODUCIBILITY
This experiment was repeated 6 independent times with similar results

## Sheet: Extended Data Figure 2n–o
EXTENDED DATA FIGURE 2g–h
ANIMAL	VIRUS	Day 1: no stimulation	Day 2: ITI, callosal inhibition	Day 3: post inhibition	Day 3: callosal inhibition
22	control	15	10	13	13
28	control	10	14	13	14
30	control	13	11	9	11
18	DIO-eNpHR	11	14	12	29
19	DIO-eNpHR	13	10	12	26
20	DIO-eNpHR	10	13	13	26
23	DIO-eNpHR	11	11	11	31
24	DIO-eNpHR	13	14	11	24
25	DIO-eNpHR	15	14	15	25
EXTENDED DATA FIGURE 2 two-way ANOVA w/Bonferroni's				Bonferroni's mult.comp.		Sig?	t	DF
N–O	F(DFn, DFd)	P value	Sig?	control vs DIO-eNpHR
interaction	F (3, 28) = 23.31	P<0.0001	****	Day 1	P>0.9999	ns	0.3489	28
task day	F (3, 28) = 27.86	P<0.0001	****	Day 2	P>0.9999	ns	0.6978	28
virus	F (1, 28) = 28.62	P<0.0001	****	Day 3	P>0.9999	ns	0.4652	28
				Day 4	P<0.0001	****	9.886	28
