# Supplementary material for: Long-range inhibition synchronizes and updates prefrontal task activity
Source: Nature. 2023 Apr 26;617(7961):548–54. doi: 10.1038/s41586-023-06012-9 (PMC10191848; doi:10.1038/s41586-023-06012-9)
Supplement: Supplementary file 10 — Source Data Extended Data Fig. 3 [file 41586_2023_6012_MOESM10_ESM.xlsx]

## Sheet: Extended Data Figure 3a
EXTENDED DATA FIGURE 3a
ANIMAL	VIRUS	Day 1: no stimulation	Day 2: callosal inhibition
6930	DIO-eYFP	12	9
6929	DIO-eYFP	12	8
6928	DIO-eYFP	12	10
6862	DIO-eYFP	12	9
6863	DIO-eYFP	9	10
6864	DIO-eYFP	10	10
6865	DIO-eYFP	10	11
6935	DIO-eNpHR	9	10
6931	DIO-eNpHR	9	10
6932	DIO-eNpHR	10	11
6934	DIO-eNpHR	10	10
6933	DIO-eNpHR	9	10
6866	DIO-eNpHR	10	10
6720	DIO-eNpHR	13	10
6722	DIO-eNpHR	12	10
EXTENDED DATA FIGURE 3 two-way ANOVA w/Bonferroni's				Bonferroni's mult.comp.		Sig?	t	DF
A	F(DFn, DFd)	P value	Sig?	control vs DIO-eNpHR
interaction	F (1, 13) = 1.936	P=0.1874	ns	Day 1	P=0.407	ns	1.304	26
task day	F (1, 13) = 2.750	P=0.1211	ns	Day 2	P=0.6891	ns	0.9628	26
virus	F (1, 13) = 0.08674	P=0.7730	ns

## Sheet: Extended Data Figure 3b
EXTENDED DATA FIGURE 3b
ANIMAL	VIRUS	Day 1: no stimulation	Day 2: callosal inhibition
2255	Syn-tdTomato	9	13
2262	Syn-tdTomato	9	10
4393	Syn-tdTomato	12	8
4394	Syn-tdTomato	12	11
2269	Syn-eNpHR	9	9
2270	Syn-eNpHR	10	8
4388	Syn-eNpHR	12	11
4389	Syn-eNpHR	10	10
2505	Syn-eNpHR	12	13
2506	Syn-eNpHR	10	10
EXTENDED DATA FIGURE 3 two-way ANOVA w/Bonferroni's				Bonferroni's mult.comp.		Sig?	t	DF
B	F(DFn, DFd)	P value	Sig?	control vs DIO-eNpHR
interaction	F (1, 8) = 0.05424	P=0.8217	ns	Day 1	P>0.9999	ns	0	16
task day	F (1, 8) = 0.05424	P=0.8217	ns	Day 2	P>0.9999	ns	0.3102	16
virus	F (1, 8) = 0.04324	P=0.8405	ns

## Sheet: Extended Data Figure 3c
EXTENDED DATA FIGURE 3c
ANIMAL	VIRUS	Day 1: no stimulation	Day 2: callosal inhibition	Day 3: post inhibition
6963	DIO-mCherry	10	10	10
6964	DIO-mCherry	12	9	9
6962	DIO-mCherry	9	8	8
6961	DIO-mCherry	10	11	11
6967	DIO-eNpHR	15	10	12
6966	DIO-eNpHR	12	10	12
6965	DIO-eNpHR	9	11	11
6969	DIO-eNpHR	10	9	10
6968	DIO-eNpHR	9	10	10
EXTENDED DATA FIGURE 3 two-way ANOVA w/Bonferroni's				Bonferroni's mult.comp.		Sig?	t	DF
C	F(DFn, DFd)	P value	Sig?	control vs DIO-eNpHR
interaction	F (2, 14) = 0.3027	P=0.7435	ns	Day 1	P>0.9999	ns	0.5759	6.058
task day	F (1.719, 12.03) = 2.166	P=0.1608	ns	Day 2	P>0.9999	ns	0.6956	4.422
virus	F (1, 7) = 0.2509	P=0.6318	ns	Day 3	P>0.9999	ns	0.2863	5.035

## Sheet: Extended Data Figure 3d
EXTENDED DATA FIGURE 3d
ANIMAL	VIRUS	Day 1: no stimulation	Day 2: callosal inhibition	Day 3: post inhibition
113	Syn-mCherry	12	8	8
119	Syn-mCherry	10	12	10
123	Syn-mCherry	10	8	12
124	Syn-mCherry	10	8	18
109	Syn-eNpHR	20	9	10
110	Syn-eNpHR	10	8	11
111	Syn-eNpHR	19	10	12
120	Syn-eNpHR	14	8	14
122	Syn-eNpHR	12	10	9
EXTENDED DATA FIGURE 3 two-way ANOVA w/Bonferroni's				Bonferroni's mult.comp.		Sig?	t	DF
D	F(DFn, DFd)	P value	Sig?	Syn-mCherry
interaction	F (2, 14) = 2.131	P=0.1557	ns	Day 1 vs Day 2	P=0.9568	ns	1.192	3
task day	F (1.749, 12.24) = 3.853	P=0.0548	ns	Day 1 vs Day 3	P>0.9999	ns	0.6	3
virus	F (1, 7) = 1.523	P=0.2569	ns	Day 2 vs Day 3	P>0.9999	ns	1.134	3
				Syn-eNpHR
				Day 1 vs Day 2	P=0.0896	ns	3.303	4
				Day 1 vs Day 3	P=0.4266	ns	1.824	4
				Day 2 vs Day 3	P=0.3905	ns	1.901	4

## Sheet: Extended Data Figure 3e
EXTENDED DATA FIGURE 3e
ANIMAL	VIRUS	Day 1: no stimulation	Day 2: callosal inhibition	Day 3: post inhibition
6901	control	15	9	10
6903	control	10	11	10
6906	control	12	12	11
6994	control	10	12	10
117	control	15	8	12
129	control	10	9	10
6170	DIO-eNpHR	10	10	15
6171	DIO-eNpHR	10	10	14
6174	DIO-eNpHR	14	10	12
6175	DIO-eNpHR	15	9	10
6904	DIO-eNpHR	10	13	12
6995	DIO-eNpHR	10	9	10
EXTENDED DATA FIGURE 3 two-way ANOVA w/Bonferroni's				Bonferroni's mult.comp.		Sig?	t	DF
E	F(DFn, DFd)	P value	Sig?	control vs DIO-eNpHR
interaction	F (2, 20) = 0.8831	P=0.4290	ns	Day 1	P>0.9999	ns	0.3612	9.981
task day	F (1.603, 16.03) = 1.849	P=0.1927	ns	Day 2	P>0.9999	ns	0	9.763
virus	F (1, 10) = 0.6787	P=0.4293	ns	Day 3	P=0.327	ns	1.851	6.634

## Sheet: Extended Data Figure 3f
EXTENDED DATA FIGURE 3f
ANIMAL	VIRUS	Day 1: no stimulation	Day 2: callosal inhibition	Day 3: post inhibition
6901	control	15	9	10
6903	control	10	11	10
6906	control	12	12	11
6994	control	10	12	10
117	control	15	8	12
129	control	10	9	10
115	Syn-eNpHR	12	12	13
116	Syn-eNpHR	17	11	11
118	Syn-eNpHR	12	9	9
125	Syn-eNpHR	17	10	10
126	Syn-eNpHR	13	9	9
127	Syn-eNpHR	12	8	10
EXTENDED DATA FIGURE 3 two-way ANOVA w/Bonferroni's				Bonferroni's mult.comp.		Sig?	t	DF
F	F(DFn, DFd)	P value	Sig?	control vs Syn-eNpHR
interaction	F (2, 20) = 1.372	P=0.2764	ns	Day 1	P=0.6808	ns	1.287	9.998
task day	F (1.377, 13.77) = 9.397	P=0.0052	**	Day 2	P>0.9999	ns	0.3604	9.763
virus	F (1, 10) = 0.4706	P=0.5083	ns	Day 3	P>0.9999	ns	0.237	7.819
