# Supplementary material for: Long-range inhibition synchronizes and updates prefrontal task activity
Source: Nature. 2023 Apr 26;617(7961):548–54. doi: 10.1038/s41586-023-06012-9 (PMC10191848; doi:10.1038/s41586-023-06012-9)
Supplement: Supplementary file 11 — Source Data Extended Data Fig. 4 [file 41586_2023_6012_MOESM11_ESM.xlsx]

## Sheet: Extended Data Figure 4b
EXTENDED DATA FIGURE 4b
ANIMAL	VIRUS	CONTRA choice to side of optogenetic inhibition (%)	IPSI choice to side of optogenetic inhibition (%)		ANIMAL	VIRUS	CONTRA choice to side of optogenetic inhibition (%)	IPSI choice to side of optogenetic inhibition (%)
6963	DIO-mCherry	66.6667	33.3333		6967	DIO-eNpHR	100	0
6964	DIO-mCherry	66.6667	33.3333		6966	DIO-eNpHR	33.3333	66.6667
6962	DIO-mCherry	33.3333	66.6667		6965	DIO-eNpHR	33.3333	66.6667
6961	DIO-mCherry	66.6667	33.3333		6969	DIO-eNpHR	33.3333	66.6667
6901	DIO-mCherry	66.6667	33.3333		6968	DIO-eNpHR	66.6667	33.3333
6903	DIO-mCherry	33.3333	66.6667		6170	DIO-eNpHR	33.3333	66.6667
6906	DIO-mCherry	33.3333	66.6667		6171	DIO-eNpHR	66.6667	33.3333
6994	DIO-mCherry	33.3333	66.6667		6174	DIO-eNpHR	33.3333	66.6667
6928	DIO-eYFP	66.6667	33.3333		6175	DIO-eNpHR	66.6667	33.3333
6929	DIO-eYFP	66.6667	33.3333		6904	DIO-eNpHR	66.6667	33.3333
6930	DIO-eYFP	33.3333	66.6667		6995	DIO-eNpHR	66.6667	33.3333
6862	DIO-eYFP	33.3333	66.6667		6931	DIO-eNpHR	33.3333	66.6667
6863	DIO-eYFP	33.3333	66.6667		6932	DIO-eNpHR	33.3333	66.6667
6864	DIO-eYFP	66.6667	33.3333		6933	DIO-eNpHR	66.6667	33.3333
6865	DIO-eYFP	66.6667	33.3333		6934	DIO-eNpHR	66.6667	33.3333
506	DIO-eYFP	33.3333	66.6667		6935	DIO-eNpHR	66.6667	33.3333
541	DIO-eYFP	66.6667	33.3333		6720	DIO-eNpHR	33.3333	66.6667
589	DIO-eYFP	33.3333	66.6667		6722	DIO-eNpHR	33.3333	66.6667
2255	Syn-tdTomato	66.6667	33.3333		6866	DIO-eNpHR	66.6667	33.3333
2262	Syn-tdTomato	66.6667	33.3333		497	DIO-eNpHR	66.6667	33.3333
4393	Syn-tdTomato	66.6667	33.3333		511	DIO-eNpHR	100	0
4394	Syn-tdTomato	33.3333	66.6667		512	DIO-eNpHR	33.3333	66.6667
113	Syn-mCherry	33.3333	66.6667		514	DIO-eNpHR	33.3333	66.6667
119	Syn-mCherry	33.3333	66.6667		528	DIO-eNpHR	66.6667	33.3333
123	Syn-mCherry	33.3333	66.6667		2269	Syn-eNpHR	66.6667	33.3333
124	Syn-mCherry	33.3333	66.6667		2270	Syn-eNpHR	66.6667	33.3333
117	Syn-mCherry	33.3333	66.6667		4388	Syn-eNpHR	33.3333	66.6667
129	Syn-mCherry	66.6667	33.3333		4389	Syn-eNpHR	66.6667	33.3333
					2505	Syn-eNpHR	33.3333	66.6667
					2506	Syn-eNpHR	66.6667	33.3333
					109	Syn-eNpHR	66.6667	33.3333
					110	Syn-eNpHR	33.3333	66.6667
					111	Syn-eNpHR	33.3333	66.6667
					120	Syn-eNpHR	66.6667	33.3333
					122	Syn-eNpHR	33.3333	66.6667
					115	Syn-eNpHR	33.3333	66.6667
					116	Syn-eNpHR	66.6667	33.3333
					118	Syn-eNpHR	33.3333	66.6667
					125	Syn-eNpHR	66.6667	33.3333
					126	Syn-eNpHR	66.6667	33.3333
					127	Syn-eNpHR	33.3333	66.6667
EXTENDED DATA FIGURE 4 two-way ANOVA w/Bonferroni's				Bonferroni's mult.comp.		Sig?	t	DF
B	F(DFn, DFd)	P value	Sig?	contra vs ipsi
interaction	F (1, 67) = 0.7813	P=0.3799	ns	controls	P>0.9999	ns	0.3382	67
side bias	F (1, 67) = 0.1314	P=0.7181	ns	experimentals	P=0.6629	ns	0.9783	67
virus	F (1, 67) = +infinity	P<0.0001	****

## Sheet: Extended Data Figure 4c
EXTENDED DATA FIGURE 4c
ANIMAL	VIRUS	IA, latency to dig (s)	RS, latency to dig (s)
6901	DIO-mCherry	20	9
6903	DIO-mCherry	18	13.2
6906	DIO-mCherry	9.6	7.2
6994	DIO-mCherry	6.8	10.8
6963	DIO-mCherry	18.6	26.6
6964	DIO-mCherry	10.4	15.8
6962	DIO-mCherry	40.6	132.2
6961	DIO-mCherry	9	44.6
6967	DIO-eNpHR	26.6	20.4
6966	DIO-eNpHR	15.8	19
6965	DIO-eNpHR	132.2	148
6969	DIO-eNpHR	44.6	24
6968	DIO-eNpHR	77.4	166.8
6170	DIO-eNpHR	18.2	10.8
6171	DIO-eNpHR	8	7.4
6174	DIO-eNpHR	4.8	4
6175	DIO-eNpHR	7	4.2
6904	DIO-eNpHR	12	2.8
6995	DIO-eNpHR	4.4	14
EXTENDED DATA FIGURE 4 two-way ANOVA w/Bonferroni's				Bonferroni's mult.comp.		Sig?	t	DF
C	F(DFn, DFd)	P value	Sig?	control vs DIO-eNpHR
interaction	F (1, 17) = 0.4236	P=0.5239	ns	Day 1	P=0.9104	ns	0.7554	34
type of task	F (1, 17) = 2.363	P=0.1427	ns	Day 2	P>0.9999	ns	0.2908	34
virus	F (1, 17) = 0.3136	P=0.5828	ns

## Sheet: Extended Data Figure 4d–e
EXTENDED DATA FIGURE 4d–e
		odor to texture	texture to odor		texture to odor	odor to texture
ANIMAL	VIRUS	Day 1, no inhibition	Day 2, inhibition		Day 1, no inhibition	Day 2, inhibition
6963	DIO-mCherry	12	17
6962	DIO-mCherry	12	14
6903	DIO-mCherry	10	17
6928	DIO-eYFP	11	13
6862	DIO-eYFP	10	11
6863	DIO-eYFP	13	13
6864	DIO-eYFP	10	10
117	Syn-mCherry	11	17
129	Syn-mCherry	12	15
6964	DIO-mCherry				10	15
6961	DIO-mCherry				11	11
6901	DIO-mCherry				12	12
6906	DIO-mCherry				10	14
6994	DIO-mCherry				10	11
6930	DIO-eYFP				11	13
6929	DIO-eYFP				10	15
6865	DIO-eYFP				11	14
6967	DIO-eNpHR	11	20
6969	DIO-eNpHR	11	21
6968	DIO-eNpHR	12	22
6170	DIO-eNpHR	13	26
6171	DIO-eNpHR	17	19
6175	DIO-eNpHR	10	37
6904	DIO-eNpHR	15	25
6995	DIO-eNpHR	12	28
6933	DIO-eNpHR	11	23
6934	DIO-eNpHR	12	27
6935	DIO-eNpHR	10	23
6866	DIO-eNpHR	11	26
6966	DIO-eNpHR				12	26
6965	DIO-eNpHR				11	32
6174	DIO-eNpHR				13	34
6931	DIO-eNpHR				13	21
6932	DIO-eNpHR				12	25
6720	DIO-eNpHR				10	25
6722	DIO-eNpHR				13	30
EXTENDED DATA FIGURE 4 two-way ANOVA w/Tukey's				Tukey's mult.comp.		Sig?	q	DF
D–E	F(DFn, DFd)	P value	Sig?	control
interaction	F (3, 64) = 24.00	P<0.0001	****	O to T, Day 1 vs T to O, Day 2	P=0.1487	ns	3.04	64
virus	F (1, 64) = 99.35	P<0.0001	****	O to T, Day 1 vs T to O, Day 1	P=0.9729	ns	0.6097	64
task day	F (3, 64) = 50.59	P<0.0001	****	O to T, Day 1 vs O to T, Day 2	P=0.5203	ns	1.943	64
				T to O, Day 2 vs T to O, Day 1	P=0.0668	ns	3.559	64
				T to O, Day 2 vs O to T, Day 2	P=0.892	ns	1.007	64
				T to O, Day 1 vs O to T, Day 2	P=0.3049	ns	2.481	64
				DIO-eNpHR
				O to T, Day 1 vs T to O, Day 2	P<0.0001	****	15.39	64
				O to T, Day 1 vs T to O, Day 1	P>0.9999	ns	0.08693	64
				O to T, Day 1 vs O to T, Day 2	P<0.0001	****	16.16	64
				T to O, Day 2 vs T to O, Day 1	P<0.0001	****	13.3	64
				T to O, Day 2 vs O to T, Day 2	P=0.1703	ns	2.943	64
				T to O, Day 1 vs O to T, Day 2	P<0.0001	****	14.45	64

## Sheet: Extended Data Figure 4f–g
EXTENDED DATA FIGURE 4f–g
		Day 1, no inhibition		Day 2, callosal inhibition
ANIMAL	VIRUS	RS, first 5 trials	RS, next 5 trials	RS, first 5 trials	RS, next 5 trials
6963	DIO-mCherry	80	80	60	40
6964	DIO-mCherry	80	100	40	80
6962	DIO-mCherry	80	60	60	80
6961	DIO-mCherry	60	80	60	100
6901	DIO-mCherry	60	80	40	100
6903	DIO-mCherry	80	100	40	80
6906	DIO-mCherry	80	80	80	80
6994	DIO-mCherry	80	80	80	80
6862	DIO-eYFP	60	100	80	60
6863	DIO-eYFP	60	60	60	60
6864	DIO-eYFP	60	100	80	80
6865	DIO-eYFP	60	80	60	60
6926	DIO-eYFP	60	100	60	60
6929	DIO-eYFP	60	100	60	60
6930	DIO-eYFP	80	80	40	80
6967	DIO-eNpHR	60	80	40	40
6966	DIO-eNpHR	40	80	80	80
6965	DIO-eNpHR	40	100	40	60
6969	DIO-eNpHR	80	80	60	40
6968	DIO-eNpHR	60	100	60	40
6170	DIO-eNpHR	60	80	40	60
6171	DIO-eNpHR	100	40	60	60
6174	DIO-eNpHR	40	100	60	60
6175	DIO-eNpHR	100	80	60	40
6904	DIO-eNpHR	60	80	80	60
6995	DIO-eNpHR	60	80	60	40
6720	DIO-eNpHR	80	100	60	40
6722	DIO-eNpHR	60	80	40	80
6866	DIO-eNpHR	60	100	40	60
6931	DIO-eNpHR	60	80	40	60
6932	DIO-eNpHR	80	80	60	40
6933	DIO-eNpHR	60	100	40	60
6934	DIO-eNpHR	60	100	40	40
6935	DIO-eNpHR	80	80	40	60
EXTENDED DATA FIGURE 4 two-way ANOVA w/Bonferroni's				Bonferroni's mult.comp.		Sig?	t	DF
F–G	F(DFn, DFd)	P value	Sig?	DIO-eNpHR, Day 1 vs Day 2
interaction	F (1, 18) = 7.496	P=0.0135	*	RS, first 5 trials	P=0.0376	*	2.581	18
trial type	F (1, 18) = 5.835	P=0.0266	*	RS, next 5 trials	P<0.0001	****	6.453	18
task day	F (1, 18) = 40.60	P<0.0001	****
EXTENDED DATA FIGURE 4 two-way ANOVA w/Bonferroni's				Bonferroni's mult.comp.		Sig?	t	DF
F–G	F(DFn, DFd)	P value	Sig?	control, Day 1 vs Day 2
interaction	F (1, 14) = 0.09894	P=0.7577	ns	RS, first 5 trials	P=0.2836	ns	1.557	14
trial type	F (1, 14) = 15.19	P=0.0016	**	RS, next 5 trials	P=0.1302	ns	2.002	14
task day	F (1, 14) = 9.583	P=0.0079	**

## Sheet: Extended Data Figure 4h–i
EXTENDED DATA FIGURE 4h–i
		RS, first 5 trials					RS, next 5 trials
ANIMAL	VIRUS	same location, error (%)	same location, correct (%)	different location, error (%)	different location, correct (%)		same location, error (%)	same location, correct (%)	different location, error (%)	different location, correct (%)
6930	DIO-mCherry	0	100	66.6667	33.3333		0	100	33.3333	66.6667
6929	DIO-mCherry	33.3333	66.6667	100	0		0	100	66.6667	33.3333
6928	DIO-mCherry	0	100	66.6667	33.3333		0	100	66.6667	33.3333
6862	DIO-mCherry	0	100	50	50		0	100	66.6667	33.3333
6863	DIO-mCherry	0	100	100	0		0	100	50	50
6864	DIO-mCherry	0	100	33.3333	66.6667		0	100	33.3333	66.6667
6865	DIO-mCherry	100	0	50	50		0	100	66.6667	33.3333
6935	DIO-eNpHR	0	100	100	0		25	75	100	0
6931	DIO-eNpHR	0	100	100	0		0	100	66.6667	33.3333
6932	DIO-eNpHR	0	100	100	0		0	100	100	0
6934	DIO-eNpHR	0	100	100	0		50	50	100	0
6933	DIO-eNpHR	50	50	100	0		33.3333	66.6667	100	0
6866	DIO-eNpHR	0	100	100	0		0	100	100	0
6720	DIO-eNpHR	33.3333	66.6667	100	0		0	100	100	0
6722	DIO-eNpHR	50	50	100	0		0	100	33.3333	66.6667
EXTENDED DATA FIGURE 4 two-way ANOVA w/Bonferroni's				Bonferroni's mult.comp.		Sig?	t	DF
H	F(DFn, DFd)	P value	Sig?	control vs DIO-eNpHR
interaction	F (1, 13) = 0.02208	P=0.8842	ns	RS, first 5 trials
trial type	F (1, 13) = 16.10	P=0.0015	**	same location, error	P>0.9999	ns	0.1486	26
virus	F (1, 13) = 6.344	P=0.0257	*	same location, correct	P>0.9999	ns	0.1486	26
EXTENDED DATA FIGURE 4 two-way ANOVA w/Bonferroni's				Bonferroni's mult.comp.		Sig?	t	DF
H	F(DFn, DFd)	P value	Sig?	control vs DIO-eNpHR
interaction	F (1, 13) = 13.87	P=0.0026	**	RS, first 5 trials
trial type	F (1, 13) = 55.47	P<0.0001	****	different location, error	P=0.0019	**	3.724	26
virus	F (1, 13) = 0.000	P>0.9999	ns	different location, correct	P=0.0019	**	3.724	26
EXTENDED DATA FIGURE 4 two-way ANOVA w/Bonferroni's				Bonferroni's mult.comp.		Sig?	t	DF
I	F(DFn, DFd)	P value	Sig?	control vs DIO-eNpHR
interaction	F (1, 13) = 3.214	P=0.0963	ns	RS, next 5 trials
trial type	F (1, 13) = 131.0	P<0.0001	****	same location, error	P=0.1693	ns	1.793	26
virus	F (1, 13) = +infinity	P<0.0001	****	same location, correct	P=0.1693	ns	1.793	26
EXTENDED DATA FIGURE 4 two-way ANOVA w/Bonferroni's				Bonferroni's mult.comp.		Sig?	t	DF
I	F(DFn, DFd)	P value	Sig?	control vs DIO-eNpHR
interaction	F (1, 13) = 8.948	P=0.0104	*	RS, next 5 trials
trial type	F (1, 13) = 14.91	P=0.0020	**	different location, error	P=0.012	ns	2.991	26
virus	F (1, 13) = 0.000	P>0.9999	ns	different location, correct	P=0.012	ns	2.991	26

## Sheet: Extended Data Figure 4j–k
EXTENDED DATA FIGURE 4j–k
		Initial association			Rule shift
ANIMAL	VIRUS	Day 1: no stimulation (m/s)	Day 2: callosal inhibition (m/s)		Day 1: no stimulation (m/s)	Day 2: callosal inhibition (m/s)
6901	DIO-mCherry	0.026	0.027		0.025	0.023
6903	DIO-mCherry	0.0314	0.0296		0.021	0.0144
6906	DIO-mCherry	0.03	0.0368		0.0136	0.024
6994	DIO-mCherry	0.0124	0.0286		0.0082	0.0344
117	Syn-tdTomato	0.028	0.0248		0.0298	0.0264
129	Syn-tdTomato	0.0162	0.0212		0.0176	0.0188
6170	DIO-eNpHR	0.012	0.0346		0.0136	0.0176
6171	DIO-eNpHR	0.0328	0.0324		0.015	0.028
6174	DIO-eNpHR	0.0148	0.0148		0.02	0.02
6175	DIO-eNpHR	0.0168	0.027		0.0248	0.0292
6904	DIO-eNpHR	0.0322	0.0702		0.0196	0.0358
6995	DIO-eNpHR	0.0352	0.0422		0.032	0.0204
EXTENDED DATA FIGURE 4 two-way ANOVA w/Bonferroni's				Bonferroni's mult.comp.		Sig?	t	DF
J	F(DFn, DFd)	P value	Sig?	control, Day 1 vs Day 2
interaction	F (1, 10) = 0.002710	P=0.9595	ns	IA	P=0.6989	ns	0.9816	10
IA vs RS	F (1, 10) = 2.688	P=0.1321	ns	RS	P=0.6323	ns	1.055	10
task day	F (1, 10) = 2.074	P=0.1804	ns
EXTENDED DATA FIGURE 4 two-way ANOVA w/Bonferroni's				Bonferroni's mult.comp.		Sig?	t	DF
K	F(DFn, DFd)	P value	Sig?	DIO-eNpHR, Day 1 vs Day 2
interaction	F (1, 10) = 1.378	P=0.2677	ns	IA	P=0.0629	ns	2.499	10
IA vs RS	F (1, 10) = 1.672	P=0.2250	ns	RS	P=0.8415	ns	0.8396	10
task day	F (1, 10) = 5.575	P=0.0399	*

## Sheet: Extended Data Figure 4l–m
EXTENDED DATA FIGURE 4l–m
		Day 1, no stimulation			Day 2, callosal inhibition
ANIMAL	VIRUS	initial association (s)	rule shift (s)		initial association (s)	rule shift (s)
6901	DIO-mCherry	24.24	12.22		14.8	7.42
6903	DIO-mCherry	23.84	8.52		13.8	8.02
6906	DIO-mCherry	16.52	4.12		8.22	5.72
6994	DIO-mCherry	22.74	24.36		5.46	4.86
117	Syn-tdTomato	3.12	12.36		14.62	13.96
129	Syn-tdTomato	34.54	24.04		11.4	13.96
6170	DIO-eNpHR	53.86	60.38		9.54	10.26
6171	DIO-eNpHR	19.46	9.82		10.54	7.92
6174	DIO-eNpHR	22.22	13.42		8.34	6.46
6175	DIO-eNpHR	8.6	4.82		8.88	4.7
6904	DIO-eNpHR	12.74	15.5		8.74	2.48
6995	DIO-eNpHR	38.28	24.72		4.26	13.22
EXTENDED DATA FIGURE 4 two-way ANOVA w/Bonferroni's				Bonferroni's mult.comp.		Sig?	t	DF
L	F(DFn, DFd)	P value	Sig?	control, Day 1 vs Day 2
interaction	F (1, 10) = 0.5053	P=0.4934	ns	IA	P=0.0897	ns	2.278	10
IA vs RS	F (1, 10) = 2.300	P=0.1603	ns	RS	P=0.4099	ns	1.273	10
task day	F (1, 10) = 6.306	P=0.0309	*
EXTENDED DATA FIGURE 4 two-way ANOVA w/Bonferroni's				Bonferroni's mult.comp.		Sig?	t	DF
M	F(DFn, DFd)	P value	Sig?	DIO-eNpHR, Day 1 vs Day 2
interaction	F (1, 10) = 0.1147	P=0.7419	ns	IA	P=0.0793	ns	2.365	10
IA vs RS	F (1, 10) = 0.2145	P=0.6532	ns	RS	P=0.1774	ns	1.886	10
task day	F (1, 10) = 9.032	P=0.0132	*

## Sheet: Extended Data Figure 4n–o
EXTENDED DATA FIGURE 4n–o
		Day 1, no stimulation			Day 2, callosal inhibition
ANIMAL	VIRUS	initial association (%)	rule shift (%)		initial association (%)	rule shift (%)
6901	DIO-mCherry	40	100		40	40
6903	DIO-mCherry	60	40		40	40
6906	DIO-mCherry	40	40		60	60
6994	DIO-mCherry	60	60		60	40
117	Syn-tdTomato	40	80		80	80
129	Syn-tdTomato	20	60		80	40
6170	DIO-eNpHR	60	40		40	40
6171	DIO-eNpHR	40	60		20	60
6174	DIO-eNpHR	80	0		40	20
6175	DIO-eNpHR	40	80		80	80
6904	DIO-eNpHR	40	60		60	20
6995	DIO-eNpHR	20	40		80	60
EXTENDED DATA FIGURE 4 two-way ANOVA w/Bonferroni's				Bonferroni's mult.comp.		Sig?	t	DF
N	F(DFn, DFd)	P value	Sig?	control, Day 1 vs Day 2
interaction	F (1, 10) = 3.347	P=0.0973	ns	IA	P=0.3623	ns	1.437	10
IA vs RS	F (1, 10) = 0.5294	P=0.4835	ns	RS	P=0.5539	ns	1.15	10
task day	F (1, 10) = 0.04132	P=0.8430	ns
EXTENDED DATA FIGURE 4 two-way ANOVA w/Bonferroni's				Bonferroni's mult.comp.		Sig?	t	DF
O	F(DFn, DFd)	P value	Sig?	DIO-eNpHR, Day 1 vs Day 2
interaction	F (1, 10) = 0.1316	P=0.7244	ns	IA	P>0.9999	ns	0.513	10
IA vs RS	F (1, 10) = 0.1000	P=0.7583	ns	RS	P>0.9999	ns	0	10
task day	F (1, 10) = 0.1316	P=0.7244	ns

## Sheet: Extended Data Figure 4q
EXTENDED DATA FIGURE 4q
REPRODUCIBILITY
This experiment was repeated 6 independent times with similar results

## Sheet: Extended Data Figure 4r
EXTENDED DATA FIGURE 4r
REPRODUCIBILITY
This experiment was repeated 8 independent times with similar results

[truncated: 3 more sheets: Extended Data Figure 4s,w, Extended Data Figure 4t,x, Extended Data Figure 4u,y,v,z]
