# Supplementary material for: Long-range inhibition synchronizes and updates prefrontal task activity
Source: Nature. 2023 Apr 26;617(7961):548–54. doi: 10.1038/s41586-023-06012-9 (PMC10191848; doi:10.1038/s41586-023-06012-9)
Supplement: Supplementary file 12 — Source Data Extended Data Fig. 5 [file 41586_2023_6012_MOESM12_ESM.xlsx]

## Sheet: Extended Data Figure 5b
EXTENDED DATA FIGURE 5b
REPRODUCIBILITY
This experiment was repeated 7 independent times with similar results

## Sheet: Extended Data Figure 5f
EXTENDED DATA FIGURE 5f
REPRODUCIBILITY
This experiment was repeated 8 independent times with similar results

## Sheet: Extended Data Figure 5c,g,d,h
EXTENDED DATA FIGURE 5c,g,d,h
		Perseverative			Random
ANIMAL	VIRUS	Day 1: no stimulation	Day 2: callosal inhibition		Day 1: no stimulation	Day 2: callosal inhibition
6930	DIO-eYFP	2	4		1	0
6929	DIO-eYFP	2	4		0	1
6928	DIO-eYFP	2	4		1	0
6862	DIO-eYFP	2	3		0	0
6863	DIO-eYFP	4	4		0	0
6864	DIO-eYFP	2	2		0	0
6865	DIO-eYFP	3	4		0	1
6935	DIO-eNpHR	2	7		0	2
6931	DIO-eNpHR	3	6		1	2
6932	DIO-eNpHR	2	10		2	0
6934	DIO-eNpHR	2	11		1	2
6933	DIO-eNpHR	2	8		1	3
6866	DIO-eNpHR	2	7		1	4
6720	DIO-eNpHR	1	9		1	3
6722	DIO-eNpHR	3	8		0	2
EXTENDED DATA FIGURE 5 two-way ANOVA w/Bonferroni's				Bonferroni's mult.comp.		Sig?	t	DF
C,G	F(DFn, DFd)	P value	Sig?	Day 1, perseverative
interaction	F (1, 13) = 35.71	P<0.0001	****	DIO-eYFP	P=0.1662	ns	1.877	13
task day	F (1, 13) = 76.00	P<0.0001	****	DIO-eNpHR	P<0.0001	****	10.75	13
virus	F (1, 13) = 35.90	P<0.0001	****
EXTENDED DATA FIGURE 5 two-way ANOVA w/Bonferroni's				Bonferroni's mult.comp.		Sig?	t	DF
D,H	F(DFn, DFd)	P value	Sig?	Day 1, random
interaction	F (1, 13) = 4.617	P=0.0511	ns	DIO-eYFP	P>0.9999	ns	0	13
task day	F (1, 13) = 4.617	P=0.0511	ns	DIO-eNpHR	P=0.0155	*	3.145	13
virus	F (1, 13) = 29.89	P=0.0001	***

## Sheet: Extended Data Figure 5j
EXTENDED DATA FIGURE 5j
REPRODUCIBILITY
This experiment was repeated 4 independent times with similar results

## Sheet: Extended Data Figure 5n
EXTENDED DATA FIGURE 5n
REPRODUCIBILITY
This experiment was repeated 6 independent times with similar results

## Sheet: Extended Data Figure 5k,o,l,p
EXTENDED DATA FIGURE 5k,o,l,p
		Perseverative			Random
ANIMAL	VIRUS	Day 1: no stimulation	Day 2: callosal inhibition		Day 1: no stimulation	Day 2: callosal inhibition
2255	Syn-tdTomato	3	2		0	1
2262	Syn-tdTomato	2	2		2	1
4393	Syn-tdTomato	3	3		0	1
4394	Syn-tdTomato	2	3		1	0
2269	Syn-eNpHR	2	4		0	0
2270	Syn-eNpHR	3	2		0	1
4388	Syn-eNpHR	2	4		0	0
4389	Syn-eNpHR	3	4		0	0
2505	Syn-eNpHR	1	6		1	0
2506	Syn-eNpHR	3	3		1	0
EXTENDED DATA FIGURE 5 two-way ANOVA w/Bonferroni's				Bonferroni's mult.comp.		Sig?	t	DF
K,O	F(DFn, DFd)	P value	Sig?	Day 1, perseverative
interaction	F (1, 8) = 0.000	P>0.9999	ns	Syn-tdTomato	P>0.9999	ns	0	8
task day	F (1, 8) = 0.000	P>0.9999	ns	Syn-eNpHR	P>0.9999	ns	0	8
virus	F (1, 8) = 0.1391	P=0.7188	ns
EXTENDED DATA FIGURE 5 two-way ANOVA w/Bonferroni's				Bonferroni's mult.comp.		Sig?	t	DF
L,P	F(DFn, DFd)	P value	Sig?	Day 1, random
interaction	F (1, 8) = 0.07805	P=0.7870	ns	Syn-tdTomato	P>0.9999	ns	0	8
task day	F (1, 8) = 0.07805	P=0.7870	ns	Syn-eNpHR	P>0.9999	ns	0.4417	8
virus	F (1, 8) = 4.267	P=0.0727	ns
