# Supplementary material for: Long-range inhibition synchronizes and updates prefrontal task activity
Source: Nature. 2023 Apr 26;617(7961):548–54. doi: 10.1038/s41586-023-06012-9 (PMC10191848; doi:10.1038/s41586-023-06012-9)
Supplement: Supplementary file 13 — Source Data Extended Data Fig. 6 [file 41586_2023_6012_MOESM13_ESM.xlsx]

## Sheet: Extended Data Figure 6b
EXTENDED DATA FIGURE 6b
		Initial association
ANIMAL	VIRUS	Day 1 (RR): callosal stimulation	Day 2 (RS): no inhibition
506	DIO-eYFP	12	13
497	DIO-eYFP	12	10
589	DIO-eYFP	9	11
497	DIO-eNpHR	10	9
511	DIO-eNpHR	13	11
512	DIO-eNpHR	14	10
514	DIO-eNpHR	10	10
528	DIO-eNpHR	10	11
EXTENDED DATA FIGURE 6 two-way ANOVA w/Bonferroni's				Bonferroni's mult.comp.		Sig?	t	DF
B	F(DFn, DFd)	P value	Sig?	Day 1 vs Day 2
interaction	F (1, 6) = 1.127	P=0.3292	ns	DIO-eYFP	P>0.9999	ns	0.2919	6
task day	F (1, 6) = 0.3601	P=0.5704	ns	DIO-eNpHR	P=0.4473	ns	1.357	6
virus	F (1, 6) = 0.1786	P=0.6873	ns

## Sheet: Extended Data Figure 6d
EXTENDED DATA FIGURE 6d
REPRODUCIBILITY
This experiment was repeated 3 independent times with similar results

## Sheet: Extended Data Figure 6e
EXTENDED DATA FIGURE 6e
REPRODUCIBILITY
This experiment was repeated 5 independent times with similar results

## Sheet: Extended Data Figure 6f–g
EXTENDED DATA FIGURE 6f–g
ANIMAL	VIRUS	Day 1 (RR): callosal inhibition	Day 2 (RS): post inhibition
506	DIO-eYFP	12	10
497	DIO-eYFP	13	10
589	DIO-eYFP	11	14
497	DIO-eNpHR	11	13
511	DIO-eNpHR	11	13
512	DIO-eNpHR	12	11
514	DIO-eNpHR	11	10
528	DIO-eNpHR	10	10
EXTENDED DATA FIGURE 6 two-way ANOVA w/Bonferroni's				Bonferroni's mult.comp.		Sig?	t	DF
F–G	F(DFn, DFd)	P value	Sig?	Day 1 vs Day 2
interaction	F (1, 6) = 0.4286	P=0.5370	ns	DIO-eYFP	P>0.9999	ns	0.5175	6
task day	F (1, 6) = 0.02679	P=0.8754	ns	DIO-eNpHR	P>0.9999	ns	0.4009	6
virus	F (1, 6) = 0.5485	P=0.4869	ns

## Sheet: Extended Data Figure 6h–i
EXTENDED DATA FIGURE 6h–i
ANIMAL	VIRUS	Day 1 (RR errors): callosal inhibition	Day 2 (RS errors): post inhibition
506	DIO-eYFP	3	2
497	DIO-eYFP	3	4
589	DIO-eYFP	5	2
497	DIO-eNpHR	3	5
511	DIO-eNpHR	3	4
512	DIO-eNpHR	4	3
514	DIO-eNpHR	3	2
528	DIO-eNpHR	2	2
EXTENDED DATA FIGURE 6 two-way ANOVA w/Bonferroni's				Bonferroni's mult.comp.		Sig?	t	DF
H–I	F(DFn, DFd)	P value	Sig?	Day 1 vs Day 2
interaction	F (1, 6) = 1.095	P=0.3358	ns	DIO-eYFP	P=0.6247	ns	1.103	6
task day	F (1, 6) = 0.4865	P=0.5116	ns	DIO-eNpHR	P>0.9999	ns	0.2847	6
virus	F (1, 6) = 0.01485	P=0.9070	ns
