# Supplementary material for: Long-range inhibition synchronizes and updates prefrontal task activity
Source: Nature. 2023 Apr 26;617(7961):548–54. doi: 10.1038/s41586-023-06012-9 (PMC10191848; doi:10.1038/s41586-023-06012-9)
Supplement: Supplementary file 14 — Source Data Extended Data Fig. 7 [file 41586_2023_6012_MOESM14_ESM.xlsx]

## Sheet: Extended Data Figure 7b
EXTENDED DATA FIGURE 7b
REPRODUCIBILITY
This experiment was repeated 3 independent times with similar results

## Sheet: Extended Data Figure 7c
EXTENDED DATA FIGURE 7c
REPRODUCIBILITY
This experiment was repeated 8 independent times with similar results

## Sheet: Extended Data Figure 7d
EXTENDED DATA FIGURE 7d
		Initial association
ANIMAL	VIRUS	Day 1: callosal inhibition	Day 2: post inhibition	Day 3: callosal stimulation	Day 4: post stimulation
99	nEF-Con/Fon-NpHR3.3 + Con/Fon-mCherry	9	8	8	8
100	nEF-Con/Fon-NpHR3.3 + Con/Fon-mCherry	12	9	10	10
102	nEF-Con/Fon-NpHR3.3 + Con/Fon-mCherry	10	8	9	8
90	nEF-Con/Fon-NpHR3.3 + nEF-Con/Fon-ChR2	8	8	8	10
91	nEF-Con/Fon-NpHR3.3 + nEF-Con/Fon-ChR2	9	10	8	11
95	nEF-Con/Fon-NpHR3.3 + nEF-Con/Fon-ChR2	8	10	8	11
96	nEF-Con/Fon-NpHR3.3 + nEF-Con/Fon-ChR2	10	9	8	9
97	nEF-Con/Fon-NpHR3.3 + nEF-Con/Fon-ChR2	13	8	9	8
98	nEF-Con/Fon-NpHR3.3 + nEF-Con/Fon-ChR2	8	9	9	8
101	nEF-Con/Fon-NpHR3.3 + nEF-Con/Fon-ChR2	10	9	8	9
103	nEF-Con/Fon-NpHR3.3 + nEF-Con/Fon-ChR2	9	9	8	8
EXTENDED DATA FIGURE 7 two-way ANOVA w/Bonferroni's				Bonferroni's mult.comp.		Sig?	t	DF
D	F(DFn, DFd)	P value	Sig?	control vs NpHR3.3 + ChR2
interaction	F (3, 27) = 1.317	P=0.2892	ns	Day 1	P=0.8912	ns	1.241	36
task day	F (3, 27) = 2.334	P=0.0963	ns	Day 2	P>0.9999	ns	0.863	36
virus	F (1, 9) = 0.07427	P=0.7914	ns	Day 3	P>0.9999	ns	0.9708	36
				Day 4	P>0.9999	ns	0.7551	36

## Sheet: Extended Data Figure 7e,h
EXTENDED DATA FIGURE 7e,h
		Rule shift
ANIMAL	VIRUS	Day 1: callosal inhibition	Day 2: post inhibition	Day 3: callosal stimulation	Day 4: post stimulation
99	nEF-Con/Fon-NpHR3.3 + Con/Fon-mCherry	28	19	21	29
100	nEF-Con/Fon-NpHR3.3 + Con/Fon-mCherry	22	26	26	25
102	nEF-Con/Fon-NpHR3.3 + Con/Fon-mCherry	35	24	25	22
90	nEF-Con/Fon-NpHR3.3 + nEF-Con/Fon-ChR2	22	23	13	14
91	nEF-Con/Fon-NpHR3.3 + nEF-Con/Fon-ChR2	28	26	10	15
95	nEF-Con/Fon-NpHR3.3 + nEF-Con/Fon-ChR2	29	19	18	11
96	nEF-Con/Fon-NpHR3.3 + nEF-Con/Fon-ChR2	20	21	10	13
97	nEF-Con/Fon-NpHR3.3 + nEF-Con/Fon-ChR2	25	24	16	12
98	nEF-Con/Fon-NpHR3.3 + nEF-Con/Fon-ChR2	23	25	13	12
101	nEF-Con/Fon-NpHR3.3 + nEF-Con/Fon-ChR2	27	19	16	13
103	nEF-Con/Fon-NpHR3.3 + nEF-Con/Fon-ChR2	24	23	12	11
EXTENDED DATA FIGURE 7 two-way ANOVA w/Bonferroni's				Bonferroni's mult.comp.		Sig?	t	DF
E,H	F(DFn, DFd)	P value	Sig?	NpHR3.3
interaction	F (3, 27) = 6.747	P=0.0015	**	Day 1 vs Day 2	P>0.9999	ns	1.134	2
task day	F (2.571, 23.14) = 11.12	P=0.0002	***	Day 1 vs Day 3	P>0.9999	ns	1.018	2
virus	F (1, 9) = 70.81	P<0.0001	****	Day 1 vs Day 4	P>0.9999	ns	0.596	2
				Day 2 vs Day 3	P>0.9999	ns	1.732	2
				Day 2 vs Day 4	P>0.9999	ns	0.607	2
				Day 3 vs Day 4	P>0.9999	ns	0.3941	2
				NpHR3.3 + ChR2
				Day 1 vs Day 2	P>0.9999	ns	1.446	7
				Day 1 vs Day 3	P<0.0001	****	10.91	7
				Day 1 vs Day 4	P=0.0001	***	9.849	7
				Day 2 vs Day 3	P=0.0075	**	5.196	7
				Day 2 vs Day 4	P<0.0001	****	11.29	7
				Day 3 vs Day 4	P>0.9999	ns	0.6394	7

## Sheet: Extended Data Figure 7f,i,g,j
EXTENDED DATA FIGURE 7f,I,g,j
		Perseverative					Random
ANIMAL	VIRUS	Day 1: callosal inhibition	Day 2: post inhibition	Day 3: callosal stimulation	Day 4: post stimulation		Day 1: callosal inhibition	Day 2: post inhibition	Day 3: callosal stimulation	Day 4: post stimulation
99	nEF-Con/Fon-NpHR3.3 + Con/Fon-mCherry	10	5	7	10		1	1	1	1
100	nEF-Con/Fon-NpHR3.3 + Con/Fon-mCherry	6	8	7	10		5	1	3	1
102	nEF-Con/Fon-NpHR3.3 + Con/Fon-mCherry	16	9	9	9		1	0	0	1
90	nEF-Con/Fon-NpHR3.3 + nEF-Con/Fon-ChR2	8	9	3	5		1	0	2	0
91	nEF-Con/Fon-NpHR3.3 + nEF-Con/Fon-ChR2	11	10	2	5		1	0	0	0
95	nEF-Con/Fon-NpHR3.3 + nEF-Con/Fon-ChR2	11	7	6	3		0	0	1	0
96	nEF-Con/Fon-NpHR3.3 + nEF-Con/Fon-ChR2	7	8	2	3		0	0	0	0
97	nEF-Con/Fon-NpHR3.3 + nEF-Con/Fon-ChR2	5	9	5	3		5	0	0	1
98	nEF-Con/Fon-NpHR3.3 + nEF-Con/Fon-ChR2	9	7	2	1		0	4	2	2
101	nEF-Con/Fon-NpHR3.3 + nEF-Con/Fon-ChR2	11	7	6	4		0	0	0	0
103	nEF-Con/Fon-NpHR3.3 + nEF-Con/Fon-ChR2	7	7	4	3		2	0	0	0
EXTENDED DATA FIGURE 7 two-way ANOVA w/Bonferroni's				Bonferroni's mult.comp.		Sig?	t	DF
F,I	F(DFn, DFd)	P value	Sig?	NpHR3.3
interaction	F (3, 27) = 5.324	P=0.0052	**	Day 1 vs Day 2	P>0.9999	ns	1.222	2
task day	F (2.015, 18.13) = 7.167	P=0.0050	**	Day 1 vs Day 3	P>0.9999	ns	1.299	2
virus	F (1, 9) = 14.31	P=0.0043	**	Day 1 vs Day 4	P>0.9999	ns	0.3111	2
				Day 2 vs Day 3	P>0.9999	ns	0.378	2
				Day 2 vs Day 4	P>0.9999	ns	1.606	2
				Day 3 vs Day 4	P>0.9999	ns	2	2
				NpHR3.3 + ChR2
				Day 1 vs Day 2	P>0.9999	ns	0.6494	7
				Day 1 vs Day 3	P=0.0074	**	5.218	7
				Day 1 vs Day 4	P=0.0022	**	6.416	7
				Day 2 vs Day 3	P=0.0115	*	4.822	7
				Day 2 vs Day 4	P<0.0001	****	12.33	7
				Day 3 vs Day 4	P>0.9999	ns	0.4971	7
EXTENDED DATA FIGURE 7 two-way ANOVA w/Bonferroni's				Bonferroni's mult.comp.		Sig?	t	DF
G,J	F(DFn, DFd)	P value	Sig?	NpHR3.3
interaction	F (3, 27) = 0.2901	P=0.8322	ns	Day 1 vs Day 2	P>0.9999	ns	1.387	2
task day	F (1.491, 13.42) = 1.706	P=0.2189	ns	Day 1 vs Day 3	P>0.9999	ns	1.732	2
virus	F (1, 9) = 1.523	P=0.2483	ns	Day 1 vs Day 4	P>0.9999	ns	1	2
				Day 2 vs Day 3	P>0.9999	ns	1	2
				Day 2 vs Day 4	P>0.9999	ns	1	2
				Day 3 vs Day 4	P>0.9999	ns	0.378	2
				NpHR3.3 + ChR2
				Day 1 vs Day 2	P>0.9999	ns	0.7061	7
				Day 1 vs Day 3	P>0.9999	ns	0.6417	7
				Day 1 vs Day 4	P>0.9999	ns	1.21	7
				Day 2 vs Day 3	P>0.9999	ns	0.314	7
				Day 2 vs Day 4	P>0.9999	ns	0.4237	7
				Day 3 vs Day 4	P>0.9999	ns	0.7977	7
