# Supplementary material for: Long-range inhibition synchronizes and updates prefrontal task activity
Source: Nature. 2023 Apr 26;617(7961):548–54. doi: 10.1038/s41586-023-06012-9 (PMC10191848; doi:10.1038/s41586-023-06012-9)
Supplement: Supplementary file 15 — Source Data Extended Data Fig. 8 [file 41586_2023_6012_MOESM15_ESM.xlsx]

## Sheet: Extended Data Figure 8b
EXTENDED DATA FIGURE 8b
REPRODUCIBILITY
This experiment was repeated 4 independent times with similar results

## Sheet: Extended Data Figure 8d,g,e,h
EXTENDED DATA FIGURE 8d,g,e,h
		Perseverative				Random
ANIMAL	VIRUS	Day 1: callosal inhibition	Day 2: post inhibition	Day 3: callosal stimulation		Day 1: callosal inhibition	Day 2: post inhibition	Day 3: callosal stimulation
6961	DIO-mCherry	3	2	4		0	1	1
6962	DIO-mCherry	3	3	4		0	1	0
6963	DIO-mCherry	2	6	4		1	0	0
6964	DIO-mCherry	1	5	4		1	1	2
6967	DIO-eNpHR	3	7	10		0	1	0
6969	DIO-eNpHR	2	8	6		1	1	2
6965	DIO-eNpHR	3	8	15		0	5	0
6966	DIO-eNpHR	4	6	11		0	2	2
6968	DIO-eNpHR	2	8	8		2	0	0
EXTENDED DATA FIGURE 8 two-way ANOVA w/Bonferroni's				Bonferroni's mult.comp.		Sig?	t	DF
D,G	F(DFn, DFd)	P value	Sig?	control, perseverative
interaction	F (2, 14) = 5.226	P=0.0202	*	Day 1 vs Day 2	P=0.5566	ns	1.392	14
task day	F (2, 14) = 14.91	P=0.0003	***	Day 1 vs Day 3	P=0.5566	ns	1.392	14
virus	F (1, 7) = 25.02	P=0.0016	**	Day 2 vs Day 3	P>0.9999	ns	0	14
				DIO-eNpHR, perseverative
				Day 1 vs Day 2	P=0.0033	**	4.092	14
				Day 1 vs Day 3	P<0.0001	****	6.405	14
				Day 2 vs Day 3	P=0.1094	ns	2.313	14
EXTENDED DATA FIGURE 8 two-way ANOVA w/Bonferroni's				Bonferroni's mult.comp.		Sig?	t	DF
E,H	F(DFn, DFd)	P value	Sig?	control, random
interaction	F (2, 14) = 0.4552	P=0.6434	ns	Day 1 vs Day 2	P>0.9999	ns	0.284	14
task day	F (2, 14) = 0.7897	P=0.4732	ns	Day 1 vs Day 3	P>0.9999	ns	0.284	14
virus	F (1, 7) = 1.333	P=0.2861	ns	Day 2 vs Day 3	P>0.9999	ns	0	14
				DIO-eNpHR, perseverative
				Day 1 vs Day 2	P=0.4493	ns	1.524	14
				Day 1 vs Day 3	P>0.9999	ns	0.254	14
				Day 2 vs Day 3	P=0.6744	ns	1.27	14

## Sheet: Extended Data Figure 8j
EXTENDED DATA FIGURE 8j
REPRODUCIBILITY
This experiment was repeated 4 independent times with similar results

## Sheet: Extended Data Figure 8l,o,m,p
EXTENDED DATA FIGURE 8l,o,m,p
		Perseverative				Random
ANIMAL	VIRUS	Day 1: callosal inhibition	Day 2: post inhibition	Day 3: callosal stimulation		Day 1: callosal inhibition	Day 2: post inhibition	Day 3: callosal stimulation
113	Syn-mCherry	6	5	7		0	0	0
119	Syn-mCherry	3	5	2		1	1	1
123	Syn-mCherry	2	3	2		1	2	1
124	Syn-mCherry	2	5	5		0	1	0
109	Syn-eNpHR	6	6	2		0	0	0
110	Syn-eNpHR	4	4	5		0	2	0
111	Syn-eNpHR	8	6	4		0	0	0
120	Syn-eNpHR	5	7	3		1	0	2
122	Syn-eNpHR	5	2	4		0	0	0
EXTENDED DATA FIGURE 8 two-way ANOVA w/Bonferroni's				Bonferroni's mult.comp.		Sig?	t	DF
L,O	F(DFn, DFd)	P value	Sig?	control, perseverative
interaction	F (2, 14) = 1.933	P=0.1814	ns	Day 1 vs Day 2	P=0.7183	ns	1.464	3
task day	F (1.724, 12.06) = 0.9171	P=0.4118	ns	Day 1 vs Day 3	P>0.9999	ns	0.8783	3
virus	F (1, 7) = 1.020	P=0.3462	ns	Day 2 vs Day 3	P>0.9999	ns	0.4804	3
				Syn-eNpHR, perseverative
				Day 1 vs Day 2	P>0.9999	ns	0.6882	4
				Day 1 vs Day 3	P=0.3081	ns	2.108	4
				Day 2 vs Day 3	P=0.9752	ns	1.121	4
EXTENDED DATA FIGURE 8 two-way ANOVA w/Bonferroni's				Bonferroni's mult.comp.		Sig?	t	DF
M,P	F(DFn, DFd)	P value	Sig?	control, random
interaction	F (2, 14) = 0.3789	P=0.6914	ns	Day 1 vs Day 2	P=0.5451	ns	1.732	3
task day	F (1.086, 7.600) = 0.7778	P=0.4156	ns	Day 1 vs Day 3		ns
virus	F (1, 7) = 0.8642	P=0.3835	ns	Day 2 vs Day 3	P=0.5451	ns	1.732	3
				Syn-eNpHR, random
				Day 1 vs Day 2	P>0.9999	ns	0.4082	4
				Day 1 vs Day 3	P>0.9999	ns	1	4
				Day 2 vs Day 3	P>0.9999	ns	0	4
