# Supplementary material for: Long-range inhibition synchronizes and updates prefrontal task activity
Source: Nature. 2023 Apr 26;617(7961):548–54. doi: 10.1038/s41586-023-06012-9 (PMC10191848; doi:10.1038/s41586-023-06012-9)
Supplement: Supplementary file 16 — Source Data Extended Data Fig. 9 [file 41586_2023_6012_MOESM16_ESM.xlsx]

## Sheet: Extended Data Figure 9b–c
EXTENDED DATA FIGURE 9b–c
		Initial association, ITI
		Day 1, no stimulation: %timepoints greater than shuffled		Day 2, callosal inhibition: %timepoints greater than shuffled		Day 3, post inhibition: %timepoints greater than shuffled
ANIMAL	VIRUS	CORRECT	INCORRECT	CORRECT	INCORRECT	CORRECT	INCORRECT
6961	DIO-mCherry	0.012	0.0123	0.0155	0.0115	0.013625	0.0129
6962	DIO-mCherry	0.02035	0.0127	0.01078		0.01125	0.0108
6963	DIO-mCherry	0.0174333	0.01395	0.008925	0.0137	0.01426
6964	DIO-mCherry	0.0145	0.0137	0.011325	0.0171	0.0207	0.0197667
6965	DIO-eNpHR	0.0197	0.0194	0.01495	0.0203	0.02515	0.0249
6966	DIO-eNpHR	0.0219667	0.0159	0.014175	0.0106	0.0151	0.0160333
6967	DIO-eNpHR	0.0299	0.0219333	0.0179333	0.01085	0.025175	0.0256
6968	DIO-eNpHR	0.017525	0.0219	0.0124333	0.01855	0.025075	0.0363
6969	DIO-eNpHR	0.0173333	0.0182	0.0193	0.0183	0.017525	0.0304
EXTENDED DATA FIGURE 9 two-way ANOVA w/Bonferroni's				Bonferroni's mult.comp.		Sig?	t	DF
B	F(DFn, DFd)	P value	Sig?	control, correct vs incorrect
interaction	F (1, 7) = 0.1143	P=0.2111	ns	Day 1	P=0.438	ns	1.635	7
trial type	F (2, 9) = 0.5580	P=0.7452	ns	Day 2	P=0.8176	ns	1.191	7
task day	F (2, 7) = 1.959	P=0.5909	ns	Day 3	P>0.9999	ns	0.2855	7
EXTENDED DATA FIGURE 9 two-way ANOVA w/Bonferroni's				Bonferroni's mult.comp.		Sig?	t	DF
C	F(DFn, DFd)	P value	Sig?	DIO-eNpHR, correct vs incorrect
interaction	F (2, 12) = 1.903	P=0.1915	ns	Day 1	P>0.9999	ns	0.7047	12
trial type	F (1, 12) = 0.5079	P=0.4897	ns	Day 2	P>0.9999	ns	0.01486	12
task day	F (2, 12) = 5.709	P=0.0181	*	Day 3	P=0.2233	ns	1.954	12

## Sheet: Extended Data Figure 9d–e
EXTENDED DATA FIGURE 9d–e
		Rule shift, ITI
		Day 1, no stimulation: %timepoints greater than shuffled		Day 2, callosal inhibition: %timepoints greater than shuffled		Day 3, post inhibition: %timepoints greater than shuffled
ANIMAL	VIRUS	CORRECT	INCORRECT	CORRECT	INCORRECT	CORRECT	INCORRECT
6961	DIO-mCherry	0.0149333	0.0184	0.0186	0.0199	0.0155	0.02395
6962	DIO-mCherry	0.01345	0.0201	0.00876667	0.0163	0.0199	0.0237333
6963	DIO-mCherry	0.0148	0.01535	0.0156	0.01995	0.0190667	0.0252
6964	DIO-mCherry	0.0165667	0.0215	0.0198	0.022175	0.02325	0.026
6965	DIO-eNpHR	0.01995	0.0223	0.0155	0.0182	0.0199333	0.0152
6966	DIO-eNpHR	0.00595	0.0144667	0.0171333	0.01025	0.02365	0.0245667
6967	DIO-eNpHR	0.0163	0.01795	0.0177	0.0169333	0.0156333	0.01895
6968	DIO-eNpHR	0.02325	0.0257333	0.0203333	0.01875	0.0245	0.0197
6969	DIO-eNpHR	0.0201333	0.0277	0.0207	0.0191667	0.0187333	0.0151
EXTENDED DATA FIGURE 9 two-way ANOVA w/Bonferroni's				Bonferroni's mult.comp.		Sig?	t	DF
D	F(DFn, DFd)	P value	Sig?	control, correct vs incorrect
interaction	F (2, 9) = 0.3789	P=0.695	ns	Day 1	P=0.0466	*	2.977	9
trial type	F (1, 9) = 33.23	P=0.0003	***	Day 2	P=0.0472	*	2.969	9
task day	F (2, 9) = 4.722	P=0.0396	*	Day 3	P=0.0088	**	4.039	9
EXTENDED DATA FIGURE 9 two-way ANOVA w/Bonferroni's				Bonferroni's mult.comp.		Sig?	t	DF
E	F(DFn, DFd)	P value	Sig?	DIO-eNpHR, correct vs incorrect
interaction	F (2, 12) = 5.366	P=0.0216	*	Day 1	P=0.039	*	2.914	12
trial type	F (1, 12) = 0.1722	P=0.6855	ns	Day 2	P=0.9545	ns	1.041	12
task day	F (2, 12) = 0.3967	P=0.6810	ns	Day 3	P=0.8136	ns	1.153	12

## Sheet: Extended Data Figure 9f
EXTENDED DATA FIGURE 9f
		Rule shift
		Day 1, no stimulation: x-corr values		Day 2, callosal inhibition: x-corr values		Day 3, post inhibition: x-corr values
ANIMAL	VIRUS	CORRECT	INCORRECT	CORRECT	INCORRECT	CORRECT	INCORRECT
6965	DIO-eNpHR	-0.04293	0.017942	-0.03865	-0.02744	0.018002	-0.03342
6966	DIO-eNpHR	-0.03713	0.0275	-0.02394	-0.02822	-0.06196	0.024813
6967	DIO-eNpHR	0.010187	0.010288	0.020558	-0.01024	0.006741	0.06796
6968	DIO-eNpHR	-0.00748	0.041333	0.012492	0.009227	-0.03759	-0.02022
6969	DIO-eNpHR	-0.01303	0.034379	-0.02884	0.002097	-0.01379	0.021603
EXTENDED DATA FIGURE 9 two-way ANOVA w/Bonferroni's				Bonferroni's mult.comp.		Sig?	t	DF
F	F(DFn, DFd)	P value	Sig?	correct vs incorrect
interaction	F (2, 16) = 1.934	P=0.1770	ns	Day 1	P=0.0451	*	2.619	24
task day	F (2, 16) = 0.9336	P=0.4135	ns	Day 2	P>0.9999	ns	0.04492	24
type of decision	F (1, 8) = 5.349	P=0.0495	*	Day 3	P=0.2717	ns	1.763	24

## Sheet: Extended Data Figure 9g
EXTENDED DATA FIGURE 9g
		Trial start						Trial start
		Day 2 – 1, error x-corr values						Day 2 – 1, correct x-corr values
TIME POINT (s)	VIRUS	6965	6966	6967	6968	6969		6965	6966	6967	6968	6969
-5	DIO-eNpHR	0.099663	0.023893	0.04366	0.070071	0.074111		-0.02325	0.064106	-0.03453	-0.07901	-0.00662
-4	DIO-eNpHR	-0.04669	0.090855	0.253488	-0.14757	-0.01826		0.011459	0.009818	0.139819	-0.0527	-0.02384
-3	DIO-eNpHR	-0.00713	0.128772	0.094092	0.036261	-0.08574		-0.11175	0.037265	0.075138	-0.07274	-0.05573
-2	DIO-eNpHR	0.038028	0.114528	-0.05435	0.001113	-0.14142		-0.05091	-0.12593	0.094685	-0.01477	-0.01824
-1	DIO-eNpHR	0.010329	0.013962	0.0743	-0.04986	-0.09637		0.143816	0.007108	-0.07549	0.099339	0.062631
0	DIO-eNpHR	0.026658	0.090708	0.022495	0.023104	-0.13196		0.309455	-0.00639	0.027968	0.097905	0.172057
1	DIO-eNpHR	0.056197	0.048904	-0.03371	0.008438	0.028251		0.138992	-0.10248	0.135273	0.071169	0.035331
2	DIO-eNpHR	-0.06629	-0.02121	0.039624	-0.07374	-0.06353		0.003688	-0.03106	0.015231	0.012841	-0.10282
3	DIO-eNpHR	-0.00026	0.07235	0.059288	0.120084	-0.09175		-0.02644	-0.08932	-0.05765	-0.16168	-0.03112
4	DIO-eNpHR	0.041378	0.198339	0.167326	0.037486	0.035542		-0.12564	-0.04408	0.042734	-0.14986	0.01345
5	DIO-eNpHR	0.081271	0.117214	0.073909	-0.02471	-0.04513		-0.04308	-0.22879	0.041719	-0.002	0.04554
6	DIO-eNpHR	0.005634	0.060972	0.010949	-0.09905	-0.01489		0.024812	-0.14983	0.130866	0.008046	0.016087
7	DIO-eNpHR	-0.01913	-0.05078	0.06378	-0.00524	-0.00679		-0.12579	-0.08332	0.095225	0.037349	-0.09481
8	DIO-eNpHR	-0.03527	0.075373	0.065715	-0.12095	-0.02868		0.022505	0.058543	0.066212	-0.09805	-0.00138
9	DIO-eNpHR	-0.00933	0.117491	-0.04482	0.047566	-0.05344		-0.00891	0.012184	0.053653	-0.08715	-0.01045
10	DIO-eNpHR	0.002983	-0.0401	0.041314	-0.05664	-0.03473		-0.1074	-0.01707	-0.08984	0.047854	0.033952
EXTENDED DATA FIGURE 9 two-way ANOVA w/Bonferroni's				Bonferroni's mult.comp.		Sig?	t	DF
G	F(DFn, DFd)	P value	Sig?	Day 2 – Day 1: error vs Day 2 – Day 1: correct
interaction	F (15, 64) = 1.642	P=0.0874	ns	-5	P>0.9999	ns	1.543	64
time point	F (15, 64) = 0.9889	P=0.4772	ns	-4	P>0.9999	ns	0.1867	64
error vs correct	F (1, 64) = 2.177	P=0.1450	ns	-3	P>0.9999	ns	1.162	64
				-2	P>0.9999	ns	0.2886	64
				-1	P>0.9999	ns	1.126	64
				0	P=0.4445	ns	2.252	64
				1	P>0.9999	ns	0.6724	64
				2	P>0.9999	ns	0.328	64
				3	P=0.6681	ns	2.078	64
				4	P=0.0736	ns	2.937	64
				5	P>0.9999	ns	1.537	64
				6	P>0.9999	ns	0.2622	64
				7	P>0.9999	ns	0.6052	64
				8	P>0.9999	ns	0.362	64
				9	P>0.9999	ns	0.3877	64
				10	P>0.9999	ns	0.1791	64

## Sheet: Extended Data Figure 9h
EXTENDED DATA FIGURE 9h
		Dig start						Dig start
		Day 2 – 1, error x-corr values						Day 2 – 1, correct x-corr values
TIME POINT (s)	VIRUS	6965	6966	6967	6968	6969		6965	6966	6967	6968	6969
-5	DIO-eNpHR	0.214759	-0.04717	0.066343	0.044459	-0.08438		-0.09589	-0.09238	0.05131	0.026947	0.090001
-4	DIO-eNpHR	0.23383	0.010314	0.000152	0.120087	-0.17907		0.151074	-0.16461	-0.13805	0.145724	0.138857
-3	DIO-eNpHR	0.095211	0.013123	0.062143	0.179483	-0.03995		0.170829	-0.24041	-0.04345	0.207936	0.02259
-2	DIO-eNpHR	0.154367	-0.01037	0.049183	0.205396	-0.14821		0.055295	-0.22084	-0.00016	0.055463	0.004128
-1	DIO-eNpHR	0.055056	0.073014	0.014341	0.080101	-0.1328		0.067289	-0.07869	-0.04535	0.0908	0.074108
0	DIO-eNpHR	0.134015	0.157714	0.146718	0.058984	-0.17176		-0.09758	0.045616	-0.04822	-0.0699	-0.11434
1	DIO-eNpHR	0.11936	0.095595	0.04166	-0.06883	-0.02861		-0.03006	-0.09056	0.073744	-0.13803	-0.00868
2	DIO-eNpHR	0.062174	-0.04247	0.058462	-0.00647	0.028579		0.068017	-0.07782	-0.03738	-0.08938	-0.07169
3	DIO-eNpHR	-0.07724	-0.06273	0.058594	0.048787	-0.13932		-0.00249	-0.05087	0.093166	-0.04855	-0.04868
4	DIO-eNpHR	-0.13416	-0.09234	0.002214	-0.13678	-0.01146		0.016154	0.103543	0.082937	0.043572	-0.0656
5	DIO-eNpHR	-0.10573	-0.17236	-0.10064	-0.15968	-0.03267		0.185899	0.008166	0.09485	-0.04464	0.06893
6	DIO-eNpHR	0.040724	0.00822	0.080023	-0.03737	0.01429		0.180137	-0.07296	-0.03901	-0.06647	-0.00236
7	DIO-eNpHR	-0.05894	-0.06824	0.0372	0.054867	0.078792		0.0338	-0.14683	0.070328	0.003659	0.008892
8	DIO-eNpHR	-0.04189	-0.1084	0.050571	0.090088	0.032196		-0.09609	-0.08385	0.102061	-0.0051	-0.2237
9	DIO-eNpHR	0.016116	-0.11855	0.003575	0.084559	0.034634		-0.10347	-0.01011	-0.03902	0.101521	-0.12497
10	DIO-eNpHR	-0.24018	-0.09732	-0.02562	-0.00116	-0.01752		-0.07508	0.065371	-0.10832	-0.00999	-0.04609
EXTENDED DATA FIGURE 9 two-way ANOVA w/Bonferroni's				Bonferroni's mult.comp.		Sig?	t	DF
H	F(DFn, DFd)	P value	Sig?	Day 2 – Day 1: error vs Day 2 – Day 1: correct
interaction	F (15, 64) = 1.931	P=0.0360	*	-5	P>0.9999	ns	0.8048	64
time point	F (15, 64) = 0.5412	P=0.9069	ns	-4	P>0.9999	ns	0.1967	64
error vs correct	F (1, 64) = 0.9100	P=0.3437	ns	-3	P>0.9999	ns	0.7239	64
				-2	P>0.9999	ns	1.341	64
				-1	P>0.9999	ns	0.06936	64
				0	P=0.4011	ns	2.294	64
				1	P>0.9999	ns	1.327	64
				2	P>0.9999	ns	1.16	64
				3	P>0.9999	ns	0.4305	64
				4	P=0.6645	ns	2.08	64
				5	P=0.0234	*	3.325	64
				6	P>0.9999	ns	0.4007	64
				7	P>0.9999	ns	0.2776	64
				8	P>0.9999	ns	1.238	64
				9	P>0.9999	ns	0.7385	64
				10	P>0.9999	ns	0.781	64

## Sheet: Extended Data Figure 9i
EXTENDED DATA FIGURE 9i
		Dig end						Dig end
		Day 2 – 1, error x-corr values						Day 2 – 1, correct x-corr values
TIME POINT (s)	VIRUS	6965	6966	6967	6968	6969		6965	6966	6967	6968	6969
-5	DIO-eNpHR	0.068124	0.097092	0.101757	0.160252	-0.09388		0.001982	0.083602	-0.03122	-0.03415	-0.07677
-4	DIO-eNpHR	0.001869	0.079598	0.106322	0.162138	-0.03772		0.008482	0.009597	-0.03393	-0.06965	-0.12899
-3	DIO-eNpHR	0.041973	0.077581	0.12836	0.148832	-0.1895		-0.00491	-0.0526	0.042675	0.020278	0.0077
-2	DIO-eNpHR	0.074546	-0.03719	-0.04882	-0.00764	-0.17651		-0.00563	0.011156	0.057599	0.117558	0.043703
-1	DIO-eNpHR	0.01341	-0.11239	-0.18933	0.018605	-0.00478		0.04421	-0.14075	-0.01466	0.154676	0.139767
0	DIO-eNpHR	-0.10169	-0.06607	-0.05409	-0.04506	-0.07675		0.102769	-0.1692	0.059637	0.165317	-0.13495
1	DIO-eNpHR	-0.06319	-0.11204	0.0578	-0.04591	-0.15644		0.116356	-0.19725	0.077929	-0.08409	-0.11186
2	DIO-eNpHR	-0.11209	0.040235	-0.01405	-0.06179	-0.05912		0.023269	0.023234	-0.05845	0.050665	-0.03738
3	DIO-eNpHR	-0.03609	0.023901	-0.08878	-0.1267	0.029198		-0.09607	0.243231	-0.01312	0.067903	0.083938
4	DIO-eNpHR	0.021789	-0.08124	-0.04235	-0.01323	-0.00276		-0.0735	0.168578	-0.01671	0.03483	0.078188
5	DIO-eNpHR	0.019009	-0.13911	0.018317	0.10005	0.072165		-0.04714	0.010532	0.012933	-0.11479	0.027199
EXTENDED DATA FIGURE 9 two-way ANOVA w/Bonferroni's				Bonferroni's mult.comp.		Sig?	t	DF
I	F(DFn, DFd)	P value	Sig?	Day 2 – Day 1: error vs Day 2 – Day 1: correct
interaction	F (10, 44) = 2.096	P=0.0454	*	-5	P>0.9999	ns	1.563	44
time point	F (10, 44) = 0.6000	P=0.8051	ns	-4	P=0.4445	ns	2.112	44
error vs correct	F (1, 44) = 1.689	P=0.2005	ns	-3	P>0.9999	ns	0.7783	44
				-2	P>0.9999	ns	1.684	44
				-1	P=0.8055	ns	1.835	44
				0	P>0.9999	ns	1.472	44
				1	P>0.9999	ns	0.4846	44
				2	P>0.9999	ns	0.8346	44
				3	P=0.644	ns	1.942	44
				4	P>0.9999	ns	1.24	44
				5	P>0.9999	ns	0.7285	44
