# Supplementary material for: Long-range inhibition synchronizes and updates prefrontal task activity
Source: Nature. 2023 Apr 26;617(7961):548–54. doi: 10.1038/s41586-023-06012-9 (PMC10191848; doi:10.1038/s41586-023-06012-9)
Supplement: Supplementary file 17 — Source Data Extended Data Fig. 10 [file 41586_2023_6012_MOESM17_ESM.xlsx]

## Sheet: Extended Data Figure 10b
EXTENDED DATA FIGURE 10b
REPRODUCIBILITY
This experiment was repeated 4 independent times with similar results

## Sheet: Extended Data Figure 10c
EXTENDED DATA FIGURE 10c
REPRODUCIBILITY
This experiment was repeated 2 independent times with similar results

## Sheet: Extended Data Fig 10d,e,h,I,m
EXTENDED DATA FIGURE 10d–e
		Perseverative				Random
ANIMAL	VIRUS	Day 1: no stimulation	Day 2: callosal inhibition	Day 3: post inhibition		Day 1: no stimulation	Day 2: callosal inhibition	Day 3: post inhibition
117	Syn-mCherry	3	6	4		0	0	0
129	Syn-mCherry	3	4	3		1	1	1
6901	DIO-mCherry	3	3	4		0	0	2
6903	DIO-mCherry	1	6	4		1	0	2
6906	DIO-mCherry	2	3	4		0	2	0
6994	DIO-mCherry	2	2	2		0	1	1
6170	DIO-eNpHR	3	7	10		1	3	1
6171	DIO-eNpHR	3	6	7		2	0	0
6174	DIO-eNpHR	3	12	15		2	0	0
6175	DIO-eNpHR	1	11	15		1	6	2
6904	DIO-eNpHR	4	8	12		0	3	2
6995	DIO-eNpHR	3	12	10		0	0	2
115	Syn-eNpHR	3	5	2		2	1	0
116	Syn-eNpHR	3	3	3		0	0	1
118	Syn-eNpHR	3	3	7		0	0	0
125	Syn-eNpHR	2	3	3		1	0	0
126	Syn-eNpHR	4	3	2		0	0	1
127	Syn-eNpHR	4	4	1		0	0	1
EXTENDED DATA FIGURE 10 two-way ANOVA w/Tukey's				Tukey's mult.comp.		Sig?	q	DF
D,H,L	F(DFn, DFd)	P value	Sig?	control, perseverative
interaction	F (4, 30) = 11.74	P<0.0001	****	Day 1 vs Day 2	P=0.1896	ns	2.936	5
task day	F (1.907, 28.60) = 22.61	P<0.0001	****	Day 1 vs Day 3	P=0.1235	ns	3.457	5
virus	F (2, 15) = 31.72	P<0.0001	****	Day 2 vs Day 3	P=0.67	ns	1.257	5
				DIO-eNpHR, perseverative
				Day 1 vs Day 2	P=0.009	**	7.156	5
				Day 1 vs Day 3	P=0.005	**	8.181	5
				Day 2 vs Day 3	P=0.1476	ns	3.24	5
				Syn-eNpHR, perseverative
				Day 1 vs Day 2	P=0.2231	ns	2.739	5
				Day 1 vs Day 3	P=0.9358	ns	0.4939	5
				Day 2 vs Day 3	P=0.819	ns	0.8687	5
EXTENDED DATA FIGURE 10 two-way ANOVA w/Tukey's				Tukey's mult.comp.		Sig?	q	DF
E,I,M	F(DFn, DFd)	P value	Sig?	control, random
interaction	F (4, 30) = 1.377	P=0.2654	ns	Day 1 vs Day 2	P=0.7245	ns	1.118	5
task day	F (1.729, 25.94) = 0.05348	P=0.9282	ns	Day 1 vs Day 3	P=0.2072	ns	2.828	5
virus	F (2, 15) = 2.046	P=0.1638	ns	Day 2 vs Day 3	P=0.8547	ns	0.767	5
				DIO-eNpHR, random
				Day 1 vs Day 2	P=0.6825	ns	1.225	5
				Day 1 vs Day 3	P=0.9732	ns	0.3147	5
				Day 2 vs Day 3	P=0.6083	ns	1.414	5
				Syn-eNpHR, random
				Day 1 vs Day 2	P=0.335	ns	2.236	5
				Day 1 vs Day 3	P=0.67	ns	1.257	5
				Day 2 vs Day 3	P=0.5192	ns	1.651	5

## Sheet: Extended Data Figure 10g
EXTENDED DATA FIGURE 10g
REPRODUCIBILITY
This experiment was repeated 6 independent times with similar results

## Sheet: Extended Data Figure 10k
EXTENDED DATA FIGURE 10g
REPRODUCIBILITY
This experiment was repeated 6 independent times with similar results

## Sheet: Extended Data Figure 10n
EXTENDED DATA FIGURE 10n
		Cell count
ANIMAL	VIRUS	Day 1: no stimulation	Day 2: callosal inhibition	Day 3: post inhibition
117	Syn-mCherry	137	120	114
129	Syn-mCherry	31	38	36
6901	DIO-mCherry	95	80	106
6903	DIO-mCherry	21	15	21
6906	DIO-mCherry	116	123	122
6994	DIO-mCherry	114	71	76
EXTENDED DATA FIGURE 10 one-way ANOVA w/Tukey's				Tukey's mult.comp.		Sig?	q	DF
N	F(DFn, DFd)	P value	Sig?	control
one-way ANOVA	F (1.533, 7.667) = 1.317	P=0.3100	ns	Day 1 vs Day 2	P=0.3818	ns	2.068	5
				Day 1 vs Day 3	P=0.7101	ns	1.155	5
				Day 2 vs Day 3	P=0.6057	ns	1.421	5

## Sheet: Extended Data Figure 10o
EXTENDED DATA FIGURE 10o
		Cell count
ANIMAL	VIRUS	Day 1: no stimulation	Day 2: callosal inhibition	Day 3: post inhibition
6170	DIO-eNpHR	43	70	85
6171	DIO-eNpHR	79	75	73
6174	DIO-eNpHR	63	74	62
6175	DIO-eNpHR	96	75	77
6904	DIO-eNpHR	46	42	62
6995	DIO-eNpHR	59	55	55
EXTENDED DATA FIGURE 10 one-way ANOVA w/Tukey's				Tukey's mult.comp.		Sig?	q	DF
O	F(DFn, DFd)	P value	Sig?	DIO-eNpHR
one-way ANOVA	F (1.405, 7.026) = 0.2577	P=0.7050	ns	Day 1 vs Day 2	P=0.9914	ns	0.1767	5
				Day 1 vs Day 3	P=0.8594	ns	0.7532	5
				Day 2 vs Day 3	P=0.7192	ns	1.131	5

## Sheet: Extended Data Figure 10p
EXTENDED DATA FIGURE 10o
		Cell count
ANIMAL	VIRUS	Day 1: no stimulation	Day 2: callosal inhibition	Day 3: post inhibition
115	Syn-eNpHR	99	96	85
116	Syn-eNpHR	64	53	58
118	Syn-eNpHR	69	48	69
125	Syn-eNpHR	58	55	53
126	Syn-eNpHR	96	84	93
127	Syn-eNpHR	107	100	94
EXTENDED DATA FIGURE 10 one-way ANOVA w/Tukey's				Tukey's mult.comp.		Sig?	q	DF
P	F(DFn, DFd)	P value	Sig?	Syn-eNpHR
one-way ANOVA	F (1.098, 5.488) = 4.109	P=0.0921	ns	Day 1 vs Day 2	P=0.0419	*	4.836	5
				Day 1 vs Day 3	P=0.0653	ns	4.254	5
				Day 2 vs Day 3	P=0.8431	ns	0.8008	5

## Sheet: Extended Data Figure 10q
EXTENDED DATA FIGURE 10q
		Similarity
ANIMAL	VIRUS	Day 1: no stimulation	Day 2: callosal inhibition
117	Syn-mCherry	0.425	0.267
129	Syn-mCherry	0.062	0.2345
6901	DIO-mCherry	0.3289	0.3459
6903	DIO-mCherry	0.8058	0.0953
6906	DIO-mCherry	0.3702	0.1384
6994	DIO-mCherry	0.3824	0.3066
EXTENDED DATA FIGURE 10 two-tailed, paired t-test
Q	t, df	P value	Sig?
paired t-test	t=1.332, df=5	P=0.2403	ns

## Sheet: Extended Data Figure 10r
EXTENDED DATA FIGURE 10r
		Similarity
ANIMAL	VIRUS	Day 1: no stimulation	Day 2: callosal inhibition
6170	DIO-eNpHR	0.088	0.1433
6171	DIO-eNpHR	0.2387	0.3265
6174	DIO-eNpHR	0.3137	0.4959
6175	DIO-eNpHR	0.0974	0.2448
6904	DIO-eNpHR	0.2466	0.2699
6995	DIO-eNpHR	0.1196	0.1931
EXTENDED DATA FIGURE 10 two-tailed, paired t-test
R	t, df	P value	Sig?
paired t-test	t=3.921, df=5	P=0.0112	*

[truncated: 5 more sheets: Extended Data Figure 10s, Extended Data Figure 10u, Extended Data Figure 10v, Extended Data Figure 10w, Extended Data Figure 10x]
